# Supplementary material for: Evolution as a Guide to Designing xeno Amino Acid Alphabets
Source: Int J Mol Sci. 2021 Mar 10;22(6):2787. doi: 10.3390/ijms22062787 (PMC8000707; doi:10.3390/ijms22062787)
Supplement: Supplementary file 1 [file ijms-22-02787-s001.zip]

Archive with 4 entries (4 files):
- supplemental files resubmit/README.txt
- supplemental files resubmit/combined review data.csv
- supplemental files resubmit/chemspace replot.csv
- supplemental files resubmit/IJMS Supplementary Data resubmit.zip
