# Supplementary material for: Evolution as a Guide to Designing xeno Amino Acid Alphabets
Source: Int J Mol Sci. 2021 Mar 10;22(6):2787. doi: 10.3390/ijms22062787 (PMC8000707; doi:10.3390/ijms22062787)
Supplement: Supplementary file 1 [file ijms-22-02787-s001.zip › supplemental files resubmit/README.txt]

Supplemental data files for Mayer-Bacon et al. (2021):

chemspace replot.csv (comma-separated text file): used to generate chemical space plots in manuscript.
Columns:
-SMILES structures of all amino acids analyzed
-Binary identifiers classifying each amino acid (described in one or more reviews, genetically-coded, computationally generated (see Meringer et al., 2013), or belonging to a putative "better" set ("Mickey" set)
-calculated van der Waals volumes (via CDK) and logP values (via JChem and ChemAxon 'Consensus' model)

combined review data.csv (comma-separated text file): used to generate Figure 1
columns:
-review source (Nodling, Dumas, or LiuSchultz)
-SMILES structure of ncAA
-DOI of primary source mentioned in the review for a given ncAA (patent number used where no published work is given)
-publication year of primary source
