# Supplementary material for: Evolution as a Guide to Designing xeno Amino Acid Alphabets
Source: Int J Mol Sci. 2021 Mar 10;22(6):2787. doi: 10.3390/ijms22062787 (PMC8000707; doi:10.3390/ijms22062787)
Supplement: Supplementary file 1 [file ijms-22-02787-s001.zip › supplemental files resubmit/combined review data.csv]

source	SMILES	DOI	year
LiuSchultz	Nc1ccc(C[C@H](N)C(=O)O)cc1	10.1038/nbt742	2002
LiuSchultz	CC(C)c1ccc(C[C@H](N)C(=O)O)cc1	10.1038/nbt742	2002
LiuSchultz	CC(=O)c1ccc(C[C@H](N)C(=O)O)cc1	10.1073/pnas.0234824100	2002
LiuSchultz	CC(=O)c1cccc(C[C@H](N)C(=O)O)c1	10.1021/bi0300231	2003
LiuSchultz	CC(=O)CC(=O)c1ccc(C[C@H](N)C(=O)O)cc1	10.1016/j.bmcl.2006.07.094	2006
LiuSchultz	C=CCOc1ccc(C[C@H](N)C(=O)O)cc1	10.1002/1521-3773(20020802)41:15<2840::AID-ANIE2840>3.0.CO;2-#	2002
LiuSchultz	N[C@@H](C[Se]c1ccccc1)C(=O)O	10.1002/anie.200702305	2007
LiuSchultz	C#CCOc1ccc(C[C@H](N)C(=O)O)cc1	10.1021/ja0370037	2003
LiuSchultz	[N-]=[N+]=Nc1ccc(C[C@H](N)C(=O)O)cc1	10.1021/ja027007w	2002
LiuSchultz	N[C@@H](Cc1ccc(B(O)O)cc1)C(=O)O	10.1002/anie.200803240	2008
LiuSchultz	COc1ccc(C[C@H](N)C(=O)O)cc1	10.1126/science.1060077	2001
LiuSchultz	Nc1ccc(C[C@H](N)C(=O)O)cc1	10.1021/ja0284153	2003
LiuSchultz	N#Cc1ccc(C[C@H](N)C(=O)O)cc1	10.1021/ja0636690	2006
LiuSchultz	N[C@@H](Cc1ccc(Br)cc1)C(=O)O	10.1021/jo026570u	2003
LiuSchultz	N[C@@H](Cc1ccc(I)cc1)C(=O)O	10.1002/anie.200460627	2005
LiuSchultz	N[C@@H](Cc1ccc(Br)cc1)C(=O)O	10.1021/jo026570u	2003
LiuSchultz	N[C@@H](Cc1ccc(OC(F)(F)F)cc1)C(=O)O	10.1021/ja801602q	2008
LiuSchultz	N[C@@H](Cc1ccc([N+](=O)[O-])cc1)C(=O)O	10.1021/ja992204p	1999
LiuSchultz	N[C@@H](Cc1ccc(O)c(O)c1)C(=O)O	10.1002/anie.200460627	2005
LiuSchultz	N[C@@H](Cc1ccc(O)c(I)c1)C(=O)O	10.1093/nar/gkf589	2002
LiuSchultz	N[C@@H](Cc1ccc2ccccc2c1)C(=O)O	10.1021/ja0350076	2003
LiuSchultz	N[C@@H](Cc1ccc(-c2ccccc2)cc1)C(=O)O	10.1002/anie.200703397	2007
LiuSchultz	N[C@@H](Cc1ccc(-c2ccccn2)nc1)C(=O)O	10.1002/anie.200703397	2007
LiuSchultz	N[C@@H](Cc1cnc2c(O)cccc2c1)C(=O)O	10.1002/anie.200904035	2009
LiuSchultz	N[C@@H](Cc1ccc(C(=O)c2ccccc2)cc1)C(=O)O	10.1073/pnas.172226299	2002
LiuSchultz	CCCCCC[C@H](N)C(=O)O	10.1002/anie.200600264	2006
LiuSchultz	N[C@@H](Cc1ccc(OCc2ccccc2[N+](=O)[O-])cc1)C(=O)O	10.1002/anie.200600264	2006
LiuSchultz	N[C@@H](Cc1ccccc1[N+](=O)[O-])C(=O)O	10.1016/j.chembiol.2009.01.013	2009
LiuSchultz	N[C@@H](Cc1ccc(/N=N/c2ccccc2)cc1)C(=O)O	10.1021/ja055467u	2006
LiuSchultz	N[C@@H](Cc1ccc(C2(C(F)(F)F)N=N2)cc1)C(=O)O	10.1002/cbic.200700460	2007
LiuSchultz	N[C@@H](CCc1cc(=O)oc2cc(O)ccc12)C(=O)O	10.1073/pnas.0603965103	2006
LiuSchultz	N[C@@H](Cc1ccc(CC(=O)O)cc1)C(=O)O	10.1021/cb700083w	2007
LiuSchultz	N[C@@H](Cc1ccc(O)c([N+](=O)[O-])c1)C(=O)O	10.1021/ja710100d	2008
LiuSchultz	N[C@@H](Cc1ccc(OS(=O)(=O)O)cc1)C(=O)O	10.1038/nbt1254	2006
LiuSchultz	N[C@@H](Cc1ccc(F)cc1)C(=O)O	10.1002/pro.5560070223	1998
LiuSchultz	NC(=O)CC[C@H](N)C(=O)O	10.1073/pnas.96.9.4780	1999
LiuSchultz	C[C@@H]1CC=N[C@H]1C(=O)NCCCC[C@H](N)C(=O)O	10.1038/nature02895	2004
LiuSchultz	N[C@@H](CCCCNC(=O)OCc1ccccc1)C(=O)O	10.1016/j.chembiol.2008.10.004	2008
LiuSchultz	CC(C)(C)OC(=O)NCCCC[C@H](N)C(=O)O	10.1016/j.chembiol.2008.10.004	2008
LiuSchultz	C=CCOC(=O)NCCCC[C@H](N)C(=O)O	10.1016/j.chembiol.2008.10.004	2008
LiuSchultz	[N-]=[N+]=Nc1ccccc1COC(=O)NCCCC[C@H](N)C(=O)O	10.1016/j.chembiol.2008.10.004	2008
LiuSchultz	CC(=O)NCCCC[C@H](N)C(=O)O	10.1016/j.bbrc.2008.04.164	2008
LiuSchultz	N[C@@H](CCCCNC(=O)OCc1ccccc1)C(=O)O	10.1016/j.bbrc.2008.04.164	2008
LiuSchultz	CC(C)(C)OC(=O)NCCCC[C@H](N)C(=O)O	10.1016/j.bbrc.2008.04.164	2008
LiuSchultz	N[C@@H](CCCCNC(=O)C1CCCC1)C(=O)O	10.1016/j.jmb.2008.11.032	2009
LiuSchultz	N[C@@H](CCCCNC(=O)[C@@H]1CCOC1)C(=O)O	10.1016/j.jmb.2008.11.032	2009
LiuSchultz	N[C@@H](CCCCNC(=O)OC1CCCC1)C(=O)O	10.1016/j.febslet.2006.11.028	2006
LiuSchultz	N[C@@H](CCCCNC(=O)[C@@H]1CCCN1)C(=O)O	10.1016/j.febslet.2006.11.028	2006
LiuSchultz	N[C@@H](CCCCNC(=O)[C@@H]1CCOC1)C(=O)O	10.1002/anie.200805420	2009
LiuSchultz	C#C[C@@H]1CCO[C@H]1C(=O)NCCCC[C@H](N)C(=O)O	10.1002/anie.200805420	2009
LiuSchultz	C#CCCC(=O)NCCCC[C@H](N)C(=O)O	10.1021/ja900553w	2009
LiuSchultz	[N-]=[N+]=NCCOC(=O)NCCCC[C@H](N)C(=O)O	10.1021/ja900553w	2009
LiuSchultz	N[C@@H](CCCCNC(=O)OCc1ccccc1[N+](=O)[O-])C(=O)O	10.1002/anie.200900683	2009
LiuSchultz	N[C@@H](CCCCNC(=O)OC1CCCC1)C(=O)O	10.1002/anie.200900683	2009
LiuSchultz	CC(=O)NCCCC[C@H](N)C(=O)O	10.1038/nchembio.73	2008
LiuSchultz	CC(=O)c1ccc(C[C@H](N)C(=O)O)cc1	10.1126/science.1084772	2003
LiuSchultz	[N-]=[N+]=Nc1ccc(C[C@H](N)C(=O)O)cc1	10.1126/science.1084772	2003
LiuSchultz	COc1ccc(C[C@H](N)C(=O)O)cc1	10.1126/science.1084772	2003
LiuSchultz	N[C@@H](Cc1ccc(I)cc1)C(=O)O	10.1126/science.1084772	2003
LiuSchultz	N[C@@H](Cc1ccc(C(=O)c2ccccc2)cc1)C(=O)O	10.1126/science.1084772	2003
LiuSchultz	COc1ccc(C[C@H](N)C(=O)O)cc1	10.1021/ja040175z	2004
LiuSchultz	N[C@@H](CSCc1ccccc1[N+](=O)[O-])C(=O)O	10.1021/ja040175z	2004
LiuSchultz	C#CCOc1ccc(C[C@H](N)C(=O)O)cc1	10.1021/ja0370037	2003
LiuSchultz	[N-]=[N+]=Nc1ccc(C[C@H](N)C(=O)O)cc1	10.1021/ja0370037	2003
LiuSchultz	N[C@@H](CNc1ccc2ccccc2c1)C(=O)O	10.1021/ja904896s	2009
LiuSchultz	CC(=O)c1ccc2cc(NC[C@H](N)C(=O)O)ccc2c1	10.1021/ja904896s	2009
LiuSchultz	CSCCCC[C@H](N)C(=O)O	10.1016/j.bmcl.2008.09.050	2008
LiuSchultz	CCCCCC[C@H](N)C(=O)O	10.1016/j.bmcl.2008.09.050	2008
LiuSchultz	CCCCCCC[C@@H](N)C(=O)O	10.1016/j.bmcl.2008.09.050	2008
LiuSchultz	CCCCCCCC[C@H](N)C(=O)O	10.1016/j.bmcl.2008.09.050	2008
LiuSchultz	N[C@@H](CS)C(=O)O	10.1016/j.bmcl.2008.09.050	2008
LiuSchultz	N[C@@H](CCCS)C(=O)O	10.1016/j.bmcl.2008.09.050	2008
LiuSchultz	N[C@@H](CCCCS)C(=O)O	10.1016/j.bmcl.2008.09.050	2008
LiuSchultz	CSCC[C@H](N)C(=O)O	10.1016/j.bmcl.2008.09.050	2008
LiuSchultz	COc1cc(COC[C@H](N)C(=O)O)c([N+](=O)[O-])cc1OC	10.1038/nchembio.2007.44	2007
LiuSchultz	CN(C)c1cccc2c(S(=O)(=O)NC[C@H](N)C(=O)O)cccc12	10.1073/pnas.0603965103	2006
LiuSchultz	N[C@@H](CSC[C-]1[CH][CH][CH][CH]1)C(=O)O.[C-]1[CH][CH][CH][CH]1.[Fe+2]	10.1016/j.tet.2007.02.125	2007
LiuSchultz	CC(=O)c1ccc(C[C@H](N)C(=O)O)cc1	10.1021/bi802178k	2009
LiuSchultz	C#CCOc1ccc(C[C@H](N)C(=O)O)cc1	10.1021/bi802178k	2009
LiuSchultz	[N-]=[N+]=Nc1ccc(C[C@H](N)C(=O)O)cc1	10.1021/bi802178k	2009
LiuSchultz	COc1ccc(C[C@H](N)C(=O)O)cc1	10.1021/bi802178k	2009
LiuSchultz	N[C@@H](Cc1ccc(I)cc1)C(=O)O	10.1021/bi802178k	2009
LiuSchultz	N[C@@H](Cc1ccc(C(=O)c2ccccc2)cc1)C(=O)O	10.1021/bi802178k	2009
LiuSchultz	N[C@@H](Cc1ccc(O)c(I)c1)C(=O)O	10.1093/nar/gkf589	2002
LiuSchultz	CC(=O)c1ccc(C[C@H](N)C(=O)O)cc1	10.1038/nmeth1016	2007
LiuSchultz	C#CCOc1ccc(C[C@H](N)C(=O)O)cc1	10.1038/nmeth1016	2007
LiuSchultz	[N-]=[N+]=Nc1ccc(C[C@H](N)C(=O)O)cc1	10.1038/nmeth1016	2007
LiuSchultz	COc1ccc(C[C@H](N)C(=O)O)cc1	10.1038/nmeth1016	2007
LiuSchultz	N[C@@H](Cc1ccc(I)cc1)C(=O)O	10.1038/nmeth1016	2007
LiuSchultz	N[C@@H](Cc1ccc(C(=O)c2ccccc2)cc1)C(=O)O	10.1038/nmeth1016	2007
LiuSchultz	COc1ccc(C[C@H](N)C(=O)O)cc1	10.1038/nn1932	2007
LiuSchultz	N[C@@H](Cc1ccc(C(=O)c2ccccc2)cc1)C(=O)O	10.1038/nn1932	2007
LiuSchultz	CN(C)c1cccc2c(S(=O)(=O)NC[C@H](N)C(=O)O)cccc12	10.1038/nn1932	2007
LiuSchultz	N[C@@H](Cc1ccc(Br)cc1)C(=O)O	10.1073/pnas.0601756103	2006
LiuSchultz	N[C@@H](Cc1ccc(C(=O)c2ccccc2)cc1)C(=O)O	10.1038/nmeth739	2005
LiuSchultz	CCSC(=O)c1ccc(C[C@H](N)C(=O)O)cc1	US8216804	2005
LiuSchultz	CC(C)SC(=O)c1ccc(C[C@H](N)C(=O)O)cc1	US8216804	2005
LiuSchultz	N[C@@H](Cc1ccc(NC(=O)[C@@H](N)CS)cc1)C(=O)O	WO2009151491	2009
LiuSchultz	N#Cc1cccc(C[C@H](N)C(=O)O)c1	US8216804	2005
LiuSchultz	N[C@H](Cc1ccc(O)cc1)C(=O)O	WO2009061369	2008
LiuSchultz	N[C@@H](COCc1ccccc1[N+](=O)[O-])C(=O)O	WO2006110182	2005
LiuSchultz	Cn1cncc1C[C@H](N)C(=O)O	10.1021/cb500032c	2014
Dumas	COc1ccc(C[C@H](N)C(=O)O)cc1	10.1073/pnas.0234824100	2002
Dumas	C=CCOc1ccc(C[C@H](N)C(=O)O)cc1	10.1002/1521-3773(20020802)41:15<2840::AID-ANIE2840>3.0.CO;2-#	2002
Dumas	C=CCOc1ccc(C[C@H](N)C(=O)O)cc1	10.1038/nbt742	2002
Dumas	N[C@@H](Cc1ccc2ccccc2c1)C(=O)O	10.1021/ja012307j	2002
Dumas	N[C@@H](Cc1ccc(O)c(I)c1)C(=O)O	10.1016/j.str.2009.01.008	2009
Dumas	N[C@@H](Cc1ccc(C(=O)c2ccccc2)cc1)C(=O)O	10.1073/pnas.172226299	2002
Dumas	N[C@@H](Cc1ccc(C(=O)c2ccccc2)cc1)C(=O)O	10.1039/b904032c	2009
Dumas	N[C@@H](Cc1ccc(C(=O)c2ccccc2)cc1)C(=O)O	10.1371/journal.pone.0009354	2010
Dumas	[N-]=[N+]=Nc1ccc(C[C@H](N)C(=O)O)cc1	10.1371/journal.pone.0009354	2010
Dumas	[N-]=[N+]=Nc1ccc(C[C@H](N)C(=O)O)cc1	10.1021/ja027007w	2002
Dumas	Nc1ccc(C[C@H](N)C(=O)O)cc1	10.1038/nbt742	2002
Dumas	Nc1ccc(C[C@H](N)C(=O)O)cc1	10.1021/ja0284153	2003
Dumas	CC(C)c1ccc(C[C@H](N)C(=O)O)cc1	10.1038/nbt742	2002
Dumas	CC(=O)c1ccc(C[C@H](N)C(=O)O)cc1	10.1073/pnas.0234824100	2002
Dumas	C#CCOc1ccc(C[C@H](N)C(=O)O)cc1	10.1016/j.bmcl.2004.12.065	2005
Dumas	N[C@@H](Cc1ccc([N+](=O)[O-])cc1)C(=O)O	10.1021/ja058262u	2006
Dumas	N[C@@H](Cc1ccc([N+](=O)[O-])cc1)C(=O)O	10.1371/journal.pone.0009354	2010
Dumas	N[C@@H](Cc1ccc(OS(=O)(=O)O)cc1)C(=O)O	10.1038/nbt1254	2006
Dumas	N[C@@H](Cc1ccc(/N=N/c2ccccc2)cc1)C(=O)O	10.1021/ja055467u	2006
Dumas	CC(=O)CC(=O)c1ccc(C[C@H](N)C(=O)O)cc1	10.1016/j.bmcl.2006.07.094	2006
Dumas	N#Cc1ccc(C[C@H](N)C(=O)O)cc1	10.1021/ja0636690	2006
Dumas	N#Cc1ccc(C[C@H](N)C(=O)O)cc1	10.1021/bi900426d	2009
Dumas	Nc1cc(C[C@H](N)C(=O)O)ccc1O	10.1021/ja076043y	2007
Dumas	N[C@@H](Cc1ccc(CC(=O)O)cc1)C(=O)O	10.1021/cb700083w	2007
Dumas	N[C@@H](Cc1ccc(C2(C(F)(F)F)N=N2)cc1)C(=O)O	10.1002/cbic.200700460	2007
Dumas	N[C@@H](Cc1ccc(-c2ccccc2)cc1)C(=O)O	10.1002/anie.200703397	2007
Dumas	N[C@@H](Cc1ccc(-c2ccccn2)nc1)C(=O)O	10.1002/anie.200703397	2007
Dumas	N[C@@H](Cc1ccc(C(=O)c2ccc(F)cc2)cc1)C(=O)O	10.1039/b904032c	2009
Dumas	N[C@@H](Cc1cnc2c(O)cccc2c1)C(=O)O	10.1021/ja808340b	2009
Dumas	N[C@@H](Cc1ccc(C(=O)c2c(F)cccc2F)cc1)C(=O)O	10.1039/b904032c	2009
Dumas	NC(Cc1ccc(B(O)O)cc1)C(=O)O	10.1002/anie.200803240	2008
Dumas	N[C@@H](Cc1ccc(C(=O)c2ccc(I)cc2)cc1)C(=O)O	10.1039/b904032c	2009
Dumas	N[C@@H](Cc1ccc(C(=O)c2ccc([N+](=O)[O-])cc2)cc1)C(=O)O	10.1039/b904032c	2009
Dumas	N[C@@H](Cc1ccc(C(=O)c2ccc([N+](=O)[O-])c(F)c2)cc1)C(=O)O	10.1039/b904032c	2009
Dumas	N[C@@H](Cc1ccc(Oc2ccc(O)cc2)cc1)C(=O)O	10.1039/b904032c	2009
Dumas	N[C@@H](Cc1ccc(OCc2ccccc2)cc1)C(=O)O	10.1039/b904032c	2009
Dumas	N[C@@H](Cc1ccc(OCc2ccccc2[N+](=O)[O-])cc1F)C(=O)O	10.1021/bi100013s	2010
Dumas	N[C@@H](Cc1ccccc1[N+](=O)[O-])C(=O)O	10.1016/j.chembiol.2009.01.013	2009
Dumas	N[C@@H](Cc1ccc(OC(F)(F)F)cc1)C(=O)O	10.1021/ja801602q	2008
Dumas	N[C@@H](Cc1ccc(O)c([N+](=O)[O-])c1)C(=O)O	10.1021/ja710100d	2008
Dumas	[N-]=[N+]=NCc1ccc(C[C@H](N)C(=O)O)cc1	10.1021/ja061099y	2006
Dumas	Cc1ccc(C[C@H](N)C(=O)O)cc1	10.1021/ja061099y	2006
Dumas	N[C@@H](Cc1ccc(O)c(O)c1)C(=O)O	10.1021/ja038242x	2003
Dumas	C#Cc1ccc(C[C@H](N)C(=O)O)cc1	10.1021/bi900426d	2009
Dumas	N[C@@H](Cc1ccc(C(F)(F)F)cc1)C(=O)O	10.1021/ja064661t	2007
Dumas	N[C@@H](Cc1ccc(OCc2ccccc2[N+](=O)[O-])cc1)C(=O)O	10.1002/anie.200600264	2006
Dumas	N[C@@H](Cc1ccc(Br)cc1)C(=O)O	10.1021/jo026570u	2003
Dumas	N[C@@H](Cc1ccc(I)cc1)C(=O)O	10.1021/jo026570u	2003
Dumas	N[C@@H](Cc1ccc(I)cc1)C(=O)O	10.1038/nbt1013	2004
Dumas	N[C@@H](Cc1ccc(I)cc1)C(=O)O	10.1371/journal.pone.0009354	2010
Dumas	N[C@@H](Cc1ccc(OCc2ccccc2[N+](=O)[O-])c(F)c1)C(=O)O	10.1021/bi100013s	2010
Dumas	N[C@@H](Cc1c(F)cc(OCc2ccccc2[N+](=O)[O-])cc1F)C(=O)O	10.1021/bi100013s	2010
Dumas	N[C@@H](C[Se]c1ccccc1)C(=O)O	10.1002/ange.200702305	2007
Dumas	CC(=O)c1cccc(C[C@H](N)C(=O)O)c1	10.1021/bi0300231	2003
Dumas	Cc1ccc2c(CC[C@H](N)C(=O)O)cc(=O)oc2c1	10.1021/ja106416g	2011
Dumas	N[C@@H](CCc1cc(=O)oc2cc(O)ccc12)C(=O)O	10.1021/ja062666k	2006
Dumas	Cc1nnc(Nc2ccc(C[C@H](N)C(=O)O)cc2)nn1	10.1021/ja2109745	2012
Dumas	N[C@@H](Cc1ccc(-n2ncnn2)cc1)C(=O)O	10.1021/ja104350y	2010
Dumas	C=CC(=O)Nc1ccc(C[C@H](N)C(=O)O)cc1	10.1021/ja502851h	2014
Dumas	C=CS(=O)(=O)Nc1ccc(C[C@H](N)C(=O)O)cc1	10.1021/ja502851h	2014
Dumas	N[C@@H](Cc1ccc2cc(O)ccc2c1)C(=O)O	10.1021/bc400168u	2013
Dumas	COc1ccc(C[C@H](N)C(=O)O)cc1	10.1126/science.1084772	2003
Dumas	N[C@@H](Cc1ccc(O)c(I)c1)C(=O)O	10.1093/nar/gkf589	2002
Dumas	N[C@@H](Cc1ccc(O)c(I)c1)C(=O)O	10.1093/nar/gkq080	2010
Dumas	N[C@@H](Cc1ccc(C(=O)c2ccccc2)cc1)C(=O)O	10.1002/stem.679	2011
Dumas	N[C@@H](Cc1ccc(C(=O)c2ccccc2)cc1)C(=O)O	10.1126/science.1084772	2003
Dumas	[N-]=[N+]=Nc1ccc(C[C@H](N)C(=O)O)cc1	10.1126/science.1084772	2003
Dumas	CC(=O)c1ccc(C[C@H](N)C(=O)O)cc1	10.1126/science.1084772	2003
Dumas	N[C@@H](Cc1ccc(I)cc1)C(=O)O	10.1126/science.1084772	2003
Dumas	[N-]=[N+]=Nc1cc(C[C@H](N)C(=O)O)ccc1O	10.1093/nar/gkq080	2010
Dumas	COc1ccc(C[C@H](N)C(=O)O)cc1	10.1021/ja040175z	2004
Dumas	N[C@@H](CSCc1ccccc1[N+](=O)[O-])C(=O)O	10.1021/ja040175z	2004
Dumas	CN(C)c1ccc(S(=O)(=O)NC[C@H](N)C(=O)O)c2ccccc12	10.1073/pnas.0603965103	2006
Dumas	CN(C)c1ccc(S(=O)(=O)NC[C@H](N)C(=O)O)c2ccccc12	10.1002/stem.679	2011
Dumas	COc1cc(COC[C@H](N)C(=O)O)c([N+](=O)[O-])cc1OC	10.1038/nchembio.2007.44	2007
Dumas	C=CCCC[C@H](N)C(=O)O	10.1002/anie.200905590	2009
Dumas	CCCCCC[C@H](N)C(=O)O	10.1021/ja040175z	2004
Dumas	CCCCCC[C@H](N)C(=O)O	10.1016/j.bmcl.2008.09.050	2008
Dumas	CCCCCCC[C@H](N)C(=O)O	10.1016/j.bmcl.2008.09.050	2008
Dumas	CCCCCCCC[C@H](N)C(=O)O	10.1016/j.bmcl.2008.09.050	2008
Dumas	CSCCC[C@H](N)C(=O)O	10.1016/j.bmcl.2008.09.050	2008
Dumas	CSCCCC[C@H](N)C(=O)O	10.1016/j.bmcl.2008.09.050	2008
Dumas	N[C@@H](CCS)C(=O)O	10.1016/j.bmcl.2008.09.050	2008
Dumas	N[C@@H](CCCS)C(=O)O	10.1016/j.bmcl.2008.09.050	2008
Dumas	N[C@@H](CCCCS)C(=O)O	10.1016/j.bmcl.2008.09.050	2008
Dumas	C=CCS(=O)C[C@H](N)C(=O)O	10.1002/anie.200905590	2009
Dumas	C=CCCCC[C@H](N)C(=O)O	10.1002/anie.200905590	2009
Dumas	C/C=C/COC[C@H](N)C(=O)O	10.1002/anie.200905590	2009
Dumas	C=CCCCOC[C@H](N)C(=O)O	10.1002/anie.200905590	2009
Dumas	CC(=O)c1ccc2cc(NC[C@H](N)C(=O)O)ccc2c1	10.1021/ja904896s	2009
Dumas	N[C@@H](CNc1ccc2ccccc2c1)C(=O)O	10.1021/ja904896s	2009
Dumas	COc1ccc(C[C@H](N)C(=O)O)cc1	10.1021/ja211972x	2012
Dumas	N[C@@H](Cc1ccc(C(=O)c2ccccc2)cc1)C(=O)O	10.1002/cbic.201300400	2013
Dumas	N[C@@H](Cc1ccccc1)C(=O)O	10.1039/c0mb00217h	2011
Dumas	C#CCOc1ccc(C[C@H](N)C(=O)O)cc1	10.1021/ja211972x	2012
Dumas	N[C@@H](Cc1ccc(OCc2ccccc2)cc1)C(=O)O	10.1021/ja211972x	2012
Dumas	N[C@@H](Cc1ccc(Br)cc1)C(=O)O	10.1039/c0mb00217h	2011
Dumas	N[C@@H](Cc1ccc(I)cc1)C(=O)O	10.1039/c0mb00217h	2011
Dumas	CC(C)(C)Oc1ccc(C[C@H](N)C(=O)O)cc1	10.1021/ja211972x	2012
Dumas	CC(=O)c1cccc(C[C@H](N)C(=O)O)c1	10.1021/cb300512r	2012
Dumas	N[C@@H](CCCCNC(=O)OCc1ccccc1)C(=O)O	10.1016/j.bbrc.2008.04.164	2008
Dumas	N[C@@H](CCCCNC(=O)OCc1ccccc1)C(=O)O	10.1016/j.chembiol.2008.10.004	2008
Dumas	CC(C)(C)OC(=O)NCCCC[C@H](N)C(=O)O	10.1016/j.chembiol.2008.10.004	2008
Dumas	CC(C)(C)OC(=O)NCCCC[C@H](N)C(=O)O	10.1016/j.bbrc.2008.04.164	2008
Dumas	CC(C)(C)OC(=O)NCCCC[C@H](N)C(=O)O	10.1016/j.chembiol.2010.07.013	2010
Dumas	CC(=O)NCCCC[C@H](N)C(=O)O	10.1016/j.bbrc.2008.04.164	2008
Dumas	CC(=O)NCCCC[C@H](N)C(=O)O	10.1038/nchembio.73	2008
Dumas	CC(=O)NCCCC[C@H](N)C(=O)O	10.1021/ja104609m	2010
Dumas	C[C@@H]1CC=N[C@H]1C(=O)NCCCC[C@H](N)C(=O)O	10.1038/nature02895	2004
Dumas	[N-]=[N+]=Nc1ccccc1COC(=O)NCCCC[C@H](N)C(=O)O	10.1016/j.chembiol.2008.10.004	2008
Dumas	N[C@@H](CCCCNC(=O)[C@H]1CCCN1)C(=O)O	10.1016/j.febslet.2006.11.028	2006
Dumas	N[C@@H](CCCCNC(=O)OC1CCCC1)C(=O)O	10.1016/j.febslet.2006.11.028	2006
Dumas	N[C@@H](CCCCNC(=O)OC1CCCC1)C(=O)O	10.1002/anie.200900683	2009
Dumas	N[C@@H](CCCCNC(=O)[C@H]1CCCO1)C(=O)O	10.1016/j.jmb.2008.11.032	2009
Dumas	C#C[C@@H]1CCO[C@H]1C(=O)NCCCC[C@H](N)C(=O)O	10.1002/anie.200805420	2009
Dumas	C#CCOC(=O)NCCCC[C@H](N)C(=O)O	10.1021/ja900553w	2009
Dumas	C#CCOC(=O)NCCCC[C@H](N)C(=O)O	10.1039/c3ob27116a	2013
Dumas	C#CCOC(=O)NCCCC[C@H](N)C(=O)O	10.1021/ja104609m	2010
Dumas	[N-]=[N+]=N[C@@H]1CCC[C@H]1OC(=O)NCCCC[C@H](N)C(=O)O	10.1021/ja209008w	2011
Dumas	[N-]=[N+]=N[C@@H]1CCC[C@H]1OC(=O)NCCCC[C@H](N)C(=O)O	10.1039/c1cc00024a	2011
Dumas	N[C@@H](Cc1ccc(OCc2ccccc2[N+](=O)[O-])cc1)C(=O)O	10.1021/ja3046958	2012
Dumas	N[C@@H](CCCCNC(=O)Oc1ccccc1)C(=O)O	10.1021/bi300535a	2012
Dumas	[N-]=[N+]=NCCOC(=O)NCCCC[C@H](N)C(=O)O	10.1021/ja900553w	2009
Dumas	N[C@@H](CCCCNC(=O)OCc1ccccc1[N+](=O)[O-])C(=O)O	10.1002/anie.200900683	2009
Dumas	N[C@@H](CCCCNC(=O)[C@H](N)CS)C(=O)O	10.1002/anie.200904472	2009
Dumas	N[C@@H](CCCCNC(=O)[C@H](N)CS)C(=O)O	10.1021/ja203111c	2011
Dumas	N[C@@H](CCCCNC(=O)C(F)(F)F)C(=O)O	10.1021/ja104609m	2010
Dumas	CC(OC(=O)NCCCC[C@H](N)C(=O)O)c1cc2c(cc1[N+](=O)[O-])OCO2	10.1021/ja104609m	2010
Dumas	CC(OC(=O)NCCCC[C@H](N)C(=O)O)c1cc2c(cc1[N+](=O)[O-])OCO2	10.1021/ja910688s	2010
Dumas	CC(OC(=O)NCCCC[C@H](N)C(=O)O)c1cc2c(cc1[N+](=O)[O-])OCO2	10.1021/ja4051026	2013
Dumas	CC1(CCOC(=O)NCCCC[C@H](N)C(=O)O)N=N1	10.1021/ja104609m	2010
Dumas	CC1(CCOC(=O)NCCCC[C@H](N)C(=O)O)N=N1	10.1039/c0sc00373e	2011
Dumas	CN(CCCC[C@H](N)C(=O)O)C(=O)OC(C)(C)C	10.1021/ja906603s	2009
Dumas	CC1(CCCNC(=O)NCCCC[C@H](N)C(=O)O)N=N1	10.1038/nchembio.644	2011
Dumas	CC1(CCCNC(=O)NCCCC[C@H](N)C(=O)O)N=N1	10.1021/ja209008w	2011
Dumas	CN(CCCC[C@H](N)C(=O)O)C(=O)OCc1ccccc1[N+](=O)[O-]	10.1039/c002155e	2010
Dumas	N[C@@H](CCCCNC(=O)OC[C@@H]1[C@H]2CCC#CCC[C@H]21)C(=O)O	10.1021/ja302832g	2012
Dumas	N[C@@H](CCCCNC(=O)OC[C@H]1[C@H]2CCC#CCC[C@H]21)C(=O)O	10.1002/cbic.201200407	2012
Dumas	N[C@@H](CCCCNC(=O)O[C@@H]1CC/C=C/CCC1)C(=O)O	10.1002/anie.201108231	2012
Dumas	N[C@@H](CCCCNC(=O)O[C@@H]1CC/C=C/CCC1)C(=O)O	10.1021/ja302832g	2012
Dumas	N[C@@H](CCCCNC(=O)OC1CC2C=CC1C2)C(=O)O	10.1002/anie.201108231	2012
Dumas	N[C@@H](CCCCNC(=O)OC1C#CCCCCC1)C(=O)O	10.1002/anie.201108231	2012
Dumas	CC1(C(=O)NCCCC[C@H](N)C(=O)O)C=C1	10.1002/anie.201205352	2012
Dumas	N[C@@H](CCCCNC(=O)[C@@H]1CSCN1)C(=O)O	10.1021/ja203111c	2011
Dumas	C#CC[C@H](N)C(=O)NCCCC[C@H](N)C(=O)O	10.1002/asia.201000205	2010
Dumas	C#CC[C@H](N)C(=O)OCCCC[C@H](N)C(=O)O	10.1002/cbic.201300124	2013
Dumas	C=CCOC(=O)NCCCC[C@H](N)C(=O)O	10.1016/j.chembiol.2008.10.004	2008
Dumas	C=CCOC(=O)NCCCC[C@H](N)C(=O)O	10.1039/c2sc20433a	2012
Dumas	C=CCCOC(=O)NCCCC[C@H](N)C(=O)O	10.1039/c2sc20433a	2012
Dumas	C=CCCCOC(=O)NCCCC[C@H](N)C(=O)O	10.1039/c2sc20433a	2012
Dumas	C=CC(=O)NCCCC[C@H](N)C(=O)O	10.1021/cb400267m	2013
Dumas	C=CC(=O)NCCCC[C@H](N)C(=O)O	10.1002/anie.201303477	2013
Dumas	C#CCCOC(=O)NCCCC[C@H](N)C(=O)O	10.1039/c3ob27116a	2013
Dumas	C#CCCCOC(=O)NCCCC[C@H](N)C(=O)O	10.1039/c3ob27116a	2013
Dumas	C#CCCCOC(=O)NCCCC[C@H](N)C(=O)O	10.1021/ja402424j	2013
Dumas	N[C@@H](CCCCNC(=O)OCc1ccc(I)cc1)C(=O)O	10.1021/ja402424j	2013
Dumas	N[C@@H](CCNC(=O)OCC1CC2(C=C2)C1)C(=O)O	10.1021/ja5012542	2014
Dumas	N[C@@H](CCNC(=O)OCc1ccc([N+](=O)[O-])cc1)C(=O)O	10.1039/c2mb05321g	2012
Dumas	N[C@@H](CCCCNC(=O)OCc1ccc(C2(C(F)(F)F)N=N2)cc1)C(=O)O	10.1039/c2mb05321g	2012
Dumas	CC(=O)CCCCCC(N)C(=O)O	10.1016/j.bmcl.2009.12.077	2010
Dumas	CCC(=O)NCCCC[C@H](N)C(=O)O	10.1039/C2CC37836A	2013
Dumas	CCCC(=O)NCCCC[C@H](N)C(=O)O	10.1039/C2CC37836A	2013
Dumas	C/C=C/C(=O)NCCCC[C@H](N)C(=O)O	10.1002/anie.201203349	2012
Dumas	C/C=C/C(=O)NCCCC[C@H](N)C(=O)O	10.1039/C2CC37836A	2013
Dumas	N[C@@H](CCCCNC(=O)OC1CC2C=CC1C2)C(=O)O	10.1002/anie.201108231	2012
Dumas	N[C@@H](CCCCNC(=O)OC1CC2C=CC1C2)C(=O)O	10.1038/nchem.1250	2012
Dumas	N[C@@H](Cc1ccc2ccccc2c1)C(=O)O	10.1002/cbic.201300400	2013
Dumas	Cn1cncc1C[C@H](N)C(=O)O	10.1021/cb500032c	2014
Dumas	N[C@@H](Cc1ccc(Br)s1)C(=O)O	10.1021/cb500032c	2014
Dumas	N[C@@H](Cc1cccs1)C(=O)O	10.1021/cb500032c	2014
Dumas	N[C@@H](Cc1cccnc1)C(=O)O	10.1021/cb500032c	2014
Dumas	N[C@@H](Cc1ccco1)C(=O)O	10.1021/cb500032c	2014
Dumas	N[C@@H](Cc1ccc2c(c1)OCO2)C(=O)O	10.1039/c3cc49068h	2014
Dumas	[N-]=[N+]=NCCOc1ccc(C[C@H](N)C(=O)O)cc1	10.1039/c3cc49068h	2014
Dumas	N[C@@H](Cc1ccc(OCC2CCCC2)cc1)C(=O)O	10.1039/c3cc49068h	2014
Dumas	CC#CCOc1ccc(C[C@H](N)C(=O)O)cc1	10.1039/c3cc49068h	2014
Dumas	CC1(C)C=C(COC(=O)NCCCC[C@H](N)C(=O)O)C(C)(C)N1[O]	10.1021/ja411535q	2014
Dumas	N[C@@H](CCCCNC(=O)OCCc1ccco1)C(=O)O	10.1002/anie.201300754	2013
Dumas	CC(SC[C@H](N)C(=O)O)c1cc2c(cc1[N+](=O)[O-])OCO2	10.1021/ja412191m	2014
Dumas	CCC(=O)c1cccc(C[C@H](N)C(=O)O)c1	10.1039/c3cc49068h	2014
Dumas	CCCC(=O)c1cccc(C[C@H](N)C(=O)O)c1	10.1039/c3cc49068h	2014
Dumas	CCCCC(=O)c1cccc(C[C@H](N)C(=O)O)c1	10.1039/c3cc49068h	2014
Dumas	CCCCCC(=O)c1cccc(C[C@H](N)C(=O)O)c1	10.1039/c3cc49068h	2014
Dumas	N[C@@H](Cc1ccc(OCCCCl)cc1)C(=O)O	10.1002/anie.201308794	2014
Dumas	N[C@@H](Cc1ccc(OCCBr)cc1)C(=O)O	10.1002/anie.201308794	2014
Dumas	N[C@@H](Cc1ccc(OCCCBr)cc1)C(=O)O	10.1002/anie.201308794	2014
Dumas	N[C@@H](Cc1ccc(OCCCCBr)cc1)C(=O)O	10.1002/anie.201308794	2014
Dumas	N[C@@H](Cc1ccc(OCCCCCBr)cc1)C(=O)O	10.1002/anie.201308794	2014
Dumas	N[C@@H](Cc1ccc(OCCI)cc1)C(=O)O	10.1002/anie.201308794	2014
Dumas	N[C@@H](Cc1ccc(OCCCI)cc1)C(=O)O	10.1002/anie.201308794	2014
Dumas	C#Cc1cccc(CC(N)C(=O)O)c1	10.1021/cb300512r	2012
Dumas	N[C@@H](Cc1cccc(C=O)c1)C(=O)O	10.1039/c4cc02000f	2014
Dumas	N[C@@H](Cc1ccccc1Cl)C(=O)O	10.1021/cb400917a	2014
Dumas	N[C@@H](Cc1ccccc1Br)C(=O)O	10.1021/cb400917a	2014
Dumas	N[C@@H](Cc1ccccc1I)C(=O)O	10.1021/cb400917a	2014
Dumas	Cc1ccccc1C[C@H](N)C(=O)O	10.1021/cb400917a	2014
Dumas	COc1ccccc1C[C@H](N)C(=O)O	10.1021/cb400917a	2014
Dumas	N[C@@H](Cc1ccccc1[N+](=O)[O-])C(=O)O	10.1021/cb400917a	2014
Dumas	N#Cc1ccccc1C[C@H](N)C(=O)O	10.1021/cb400917a	2014
Dumas	CCOc1cccc(C[C@H](N)C(=O)O)c1	10.1039/c3cc49068h	2014
Dumas	CCCOc1cccc(C[C@H](N)C(=O)O)c1	10.1039/c3cc49068h	2014
Dumas	CCCCOc1cccc(C[C@H](N)C(=O)O)c1	10.1039/c3cc49068h	2014
Dumas	CCCCCOc1cccc(C[C@H](N)C(=O)O)c1	10.1039/c3cc49068h	2014
Dumas	CCCCCCOc1cccc(C[C@H](N)C(=O)O)c1	10.1039/c3cc49068h	2014
Dumas	N[C@@H](Cc1cccc([N+](=O)[O-])c1)C(=O)O	10.1021/cb300512r	2012
Dumas	N#Cc1cccc(C[C@H](N)C(=O)O)c1	10.1021/cb300512r	2012
Dumas	[N-]=[N+]=Nc1cccc(C[C@H](N)C(=O)O)c1	10.1021/cb300512r	2012
Dumas	N[C@@H](Cc1cccc(F)c1)C(=O)O	10.1021/cb300512r	2012
Dumas	N[C@@H](Cc1cccc(Cl)c1)C(=O)O	10.1021/cb300512r	2012
Dumas	N[C@@H](Cc1cccc(Br)c1)C(=O)O	10.1021/cb300512r	2012
Dumas	N[C@@H](Cc1cccc(I)c1)C(=O)O	10.1021/cb300512r	2012
Dumas	Cc1cccc(C[C@H](N)C(=O)O)c1	10.1021/cb300512r	2012
Dumas	N[C@@H](Cc1cccc(C(F)(F)F)c1)C(=O)O	10.1021/cb300512r	2012
Dumas	COc1cccc(C[C@H](N)C(=O)O)c1	10.1021/cb300512r	2012
Dumas	C=CCCOc1ccc(C[C@H](N)C(=O)O)cc1	10.1021/ja211972x	2012
Dumas	C=CCCCOc1ccc(C[C@H](N)C(=O)O)cc1	10.1021/ja211972x	2012
Dumas	N[C@@H](Cc1ccc(O)c(I)c1)C(=O)O	10.1093/jb/mvs153	2013
Dumas	[N-]=[N+]=Nc1cc(C[C@H](N)C(=O)O)ccc1O	10.1093/jb/mvs153	2013
Dumas	NC(=O)CCC[C@H](N)C(=O)O	10.1073/pnas.0401517101	2004
Dumas	N[C@@H](COP(=O)(O)O)C(=O)O	10.1126/science.1207203	2011
Dumas	[N-]=[N+]=Nc1ccc(C[C@H](N)C(=O)O)cc1	10.1038/nature08817	2010
Dumas	CC(C)(C)OC(=O)NCCCC[C@H](N)C(=O)O	10.1021/cb4001662	2013
Dumas	CC(C)(C)OC(=O)NCCCC[C@H](N)C(=O)O	10.1021/cb4001662	2013
Dumas	CC(C)(C)OC(=O)NCCCC[C@H](N)C(=O)O	10.1038/nchem.1919	2014
Dumas	C#CCOC(=O)NCCCC[C@H](N)C(=O)O	10.1038/nchem.1919	2014
Dumas	C=CCOC(=O)NCCCC[C@H](N)C(=O)O	10.1038/nchem.1919	2014
Dumas	N[C@@H](CCCCNC(=O)OC1CC2C=CC1C2)C(=O)O	10.1038/nchem.1919	2014
Dumas	NC(=O)CCC[C@H](N)C(=O)O	10.1073/pnas.0401517101	2004
Dumas	COc1ccc(C[C@H](N)C(=O)O)cc1	10.1021/cb200542j	2012
Dumas	N[C@@H](Cc1ccc(C(=O)c2ccccc2)cc1)C(=O)O	10.1002/cbic.201200515	2013
Dumas	[N-]=[N+]=Nc1ccc(C[C@H](N)C(=O)O)cc1	10.1002/cbic.201200515	2013
Dumas	CN(C)c1cccc2c(S(=O)(=O)NC[C@H](N)C(=O)O)cccc12	10.1021/cb200542j	2012
Dumas	CC(C)(C)OC(=O)NCCCC[C@H](N)C(=O)O	10.1021/ja2054034	2011
Dumas	CC(C)(C)OC(=O)NCCCC[C@H](N)C(=O)O	10.1038/nchembio.1043	2012
Dumas	C#CCOC(=O)NCCCC[C@H](N)C(=O)O	10.1021/ja2054034	2011
Dumas	C#CCOC(=O)NCCCC[C@H](N)C(=O)O	10.1038/nchembio.1043	2012
Dumas	N[C@@H](CCCCNC(=O)OC1CC2C=CC1C2)C(=O)O	10.1021/cb200542j	2012
Nodling	N[C@@H](Cc1ccc(C(=O)c2ccccc2)cc1)C(=O)O	10.1038/nn1932	2007
Nodling	COc1ccc(C[C@H](N)C(=O)O)cc1	10.1038/nn1932	2007
Nodling	CN(C)c1cccc2c(S(=O)(=O)NC[C@H](N)C(=O)O)cccc12	10.1038/nn1932	2007
Nodling	[N-]=[N+]=Nc1ccc(C[C@H](N)C(=O)O)cc1	10.1038/nature08948	2010
Nodling	[N-]=[N+]=Nc1ccc(C[C@H](N)C(=O)O)cc1	10.1073/pnas.1318808111	2014
Nodling	N[C@@H](CCCCNC(=O)OC1/C=C/CCCCC1)C(=O)O	10.1002/cbic.201700255	2017
Nodling	N[C@@H](CCCCNC(=O)OCC1[C@H]2CCC#CCC[C@@H]12)C(=O)O	10.1038/s41467-018-06299-7	2018
Nodling	CC(=O)c1ccc(C[C@H](N)C(=O)O)cc1	10.1002/anie.201308137	2013
Nodling	CC(C)(C)OC(=O)NCCCC[C@H](N)C(=O)O	10.1002/anie.201308137	2013
Nodling	[N-]=[N+]=NCCOC(=O)NCCCC[C@H](N)C(=O)O	10.1002/anie.201308137	2013
Nodling	COc1ccc(C[C@H](N)C(=O)O)cc1	10.1002/anie.201308137	2013
Nodling	CC(C)(C)OC(=O)NCCCC[C@H](N)C(=O)O	10.1021/ja5069728	2014
Nodling	CC1=CC1COC(=O)NCCCC[C@H](N)C(=O)O	10.1021/ja5069728	2014
Nodling	CCCSC[C@H](N)C(=O)O	10.1021/acs.biochem.7b00952	2017
Nodling	CCCCSC[C@H](N)C(=O)O	10.1021/acs.biochem.7b00952	2017
Nodling	CCCCCSC[C@H](N)C(=O)O	10.1021/acs.biochem.7b00952	2017
Nodling	CCCCCCSC[C@H](N)C(=O)O	10.1021/acs.biochem.7b00952	2017
Nodling	CCCCCCCSC[C@H](N)C(=O)O	10.1021/acs.biochem.7b00952	2017
Nodling	CCCCCCCCSC[C@H](N)C(=O)O	10.1021/acs.biochem.7b00952	2017
Nodling	CCCCCCCCCSC[C@H](N)C(=O)O	10.1021/acs.biochem.7b00952	2017
Nodling	N[C@@H](CSCCCBr)C(=O)O	10.1021/acs.biochem.7b00952	2017
Nodling	[N-]=[N+]=NCCCSC[C@H](N)C(=O)O	10.1021/acs.biochem.7b00952	2017
Nodling	[N-]=[N+]=NCCCCSC[C@H](N)C(=O)O	10.1021/acs.biochem.7b00952	2017
Nodling	[N-]=[N+]=NCCCCCSC[C@H](N)C(=O)O	10.1021/acs.biochem.7b00952	2017
Nodling	C=CCCCCSC[C@H](N)C(=O)O	10.1021/acs.biochem.7b00952	2017
Nodling	C#CCCSC[C@H](N)C(=O)O	10.1021/acs.biochem.7b00952	2017
Nodling	C#CCCCSC[C@H](N)C(=O)O	10.1021/acs.biochem.7b00952	2017
Nodling	C#CCCCCSC[C@H](N)C(=O)O	10.1021/acs.biochem.7b00952	2017
Nodling	CC(=O)CCCSC[C@H](N)C(=O)O	10.1021/acs.biochem.7b00952	2017
Nodling	[N-]=[N+]=NCCOC(=O)NCCCC[C@H](N)C(=O)O	10.1021/acs.biochem.7b00952	2017
Nodling	CC1=CC1COC(=O)NCCCC[C@H](N)C(=O)O	10.1021/acs.biochem.7b00952	2017
Nodling	N[C@@H](CCCCNC(=O)OCC1CC2C=CC1C2)C(=O)O	10.1021/acs.biochem.7b00952	2017
Nodling	CCCCCC[C@@H](N)C(=O)O	10.1021/acs.biochem.7b00952	2017
Nodling	[N-]=[N+]=Nc1ccc(C[C@H](N)C(=O)O)cc1	10.1039/C7SC02560B	2017
Nodling	CC(=O)c1ccc(C[C@H](N)C(=O)O)cc1	10.1039/C7SC02560B	2017
Nodling	CC(C)(C)OC(=O)NCCCC[C@H](N)C(=O)O	10.1039/C7SC02560B	2017
Nodling	[N-]=[N+]=NCCOC(=O)NCCCC[C@H](N)C(=O)O	10.1039/C7SC02560B	2017
Nodling	C#CCCOC(=O)NCCCC[C@H](N)C(=O)O	10.1039/C7SC02560B	2017
Nodling	CC1=CC1COC(=O)NCCCC[C@H](N)C(=O)O	10.1039/C7SC02560B	2017
Nodling	COc1ccc(C[C@H](N)C(=O)O)cc1	10.1039/C7SC02560B	2017
Nodling	C#CCOc1ccc(C[C@H](N)C(=O)O)cc1	10.1039/C7SC02560B	2017
Nodling	CCCCCC[C@@H](N)C(=O)O	10.1039/C7SC02560B	2017
Nodling	Cn1cncc1C[C@H](N)C(=O)O	10.1021/acs.biochem.8b00808	2018
Nodling	CC(C)(C)OC(=O)NCCCC[C@H](N)C(=O)O	10.1021/acs.biochem.8b00808	2018
Nodling	CC(C)(C)OC(=O)NCCCC[C@H](N)C(=O)O	10.1021/acs.biochem.8b00808	2018
Nodling	N[C@@H](Cc1c[nH]c2ccc(O)cc12)C(=O)O	10.1038/nchembio.2312	2017
Nodling	Nc1ccc2[nH]cc(C[C@H](N)C(=O)O)c2c1	10.1038/nchembio.2312	2017
Nodling	COc1ccc2[nH]cc(C[C@H](N)C(=O)O)c2c1	10.1038/nchembio.2312	2017
Nodling	[N-]=[N+]=Nc1ccc2[nH]cc(C[C@H](N)C(=O)O)c2c1	10.1038/nchembio.2312	2017
Nodling	C#CCOc1ccc2[nH]cc(C[C@H](N)C(=O)O)c2c1	10.1038/nchembio.2312	2017
Nodling	N[C@@H](Cc1ccc(I)cc1)C(=O)O	10.1016/j.chembiol.2018.07.002	2018
Nodling	[N-]=[N+]=Nc1ccc(C[C@H](N)C(=O)O)cc1	10.1016/j.chembiol.2018.07.002	2018
Nodling	N[C@@H](Cc1ccc(B(O)O)cc1)C(=O)O	10.1016/j.chembiol.2018.07.002	2018
Nodling	CC(=O)c1ccc(C[C@H](N)C(=O)O)cc1	10.1016/j.chembiol.2018.07.002	2018
Nodling	COc1ccc(C[C@H](N)C(=O)O)cc1	10.1016/j.chembiol.2018.07.002	2018
Nodling	C#CCOc1ccc(C[C@H](N)C(=O)O)cc1	10.1016/j.chembiol.2018.07.002	2018
Nodling	N[C@@H](Cc1ccc(OCCCl)cc1)C(=O)O	10.1016/j.chembiol.2018.07.002	2018
Nodling	N[C@@H](Cc1ccc(I)cc1)C(=O)O	10.1038/nmeth1016	2007
Nodling	[N-]=[N+]=Nc1ccc(C[C@H](N)C(=O)O)cc1	10.1038/nmeth1016	2007
Nodling	CC(=O)c1ccc(C[C@H](N)C(=O)O)cc1	10.1038/nmeth1016	2007
Nodling	N[C@@H](Cc1ccc(C(=O)c2ccccc2)cc1)C(=O)O	10.1038/nmeth1016	2007
Nodling	COc1ccc(C[C@H](N)C(=O)O)cc1	10.1038/nmeth1016	2007
Nodling	C#CCOc1ccc(C[C@H](N)C(=O)O)cc1	10.1038/nmeth1016	2007
Nodling	[N-]=[N+]=Nc1ccc(C[C@H](N)C(=O)O)cc1	10.3791/50588	2013
Nodling	N[C@@H](CCCCNC(=O)OC1/C=C/CCCCC1)C(=O)O	10.1038/nprot.2015.045	2015
Nodling	N[C@@H](CCCCNC(=O)OCC1CC2C=CC1C2)C(=O)O	10.1038/nprot.2015.045	2015
Nodling	N[C@@H](CCCCNC(=O)OC1C#CCCCCC1)C(=O)O	10.1038/nprot.2015.045	2015
Nodling	N[C@@H](CCCCNC(=O)OCC1[C@H]2CCC#CCC[C@@H]12)C(=O)O	10.1038/nprot.2015.045	2015
Nodling	CC1(CCCOC(=O)NCC[Se]C[C@H](N)C(=O)O)N=N1	10.1038/nprot.2017.090	2017
Nodling	CC1(CCCNC(=O)CC[Se]CC[C@H](N)C(=O)O)N=N1	10.1038/nprot.2017.090	2017
Nodling	N[C@@H](Cc1ccc(I)cc1)C(=O)O	10.1002/anie.201402092	2014
Nodling	[N-]=[N+]=Nc1ccc(C[C@H](N)C(=O)O)cc1	10.1002/anie.201402092	2014
Nodling	CC(=O)c1ccc(C[C@H](N)C(=O)O)cc1	10.1002/anie.201402092	2014
Nodling	CC(=O)NCCCC[C@H](N)C(=O)O	10.1101/210278	2017
Nodling	CC(C)(C)OC(=O)NCCCC[C@H](N)C(=O)O	10.1101/210278	2017
Nodling	CC(C)(C)OC(=O)NCCCC[C@H](N)C(=O)O	10.1101/210278	2017
Nodling	N[C@@H](Cc1ccc(O)c(I)c1)C(=O)O	10.1093/nar/gkf589	2002
Nodling	CC(C)(C)OC(=O)NCCCC[C@H](N)C(=O)O	10.1038/s41598-018-28178-3	2018
Nodling	[N-]=[N+]=NCCOC(=O)NCCCC[C@H](N)C(=O)O	10.1126/science.aah5869	2016
Nodling	[N-]=[N+]=Nc1ccc(C[C@H](N)C(=O)O)cc1	10.1021/acssynbio.6b00373	2017
Nodling	N[C@@H](Cc1cccc(Br)c1)C(=O)O	10.1038/ncomms14568	2017
Nodling	CC(=O)NCCCC[C@H](N)C(=O)O	10.1038/ncomms14568	2017
Nodling	N[C@@H](CCCCNC(=O)C(F)(F)F)C(=O)O	10.1038/ncomms14568	2017
Nodling	[N-]=[N+]=Nc1ccc(C[C@H](N)C(=O)O)cc1	10.1523/JNEUROSCI.3725-13.2014	2014
Nodling	N[C@@H](Cc1ccc(C(=O)c2ccccc2)cc1)C(=O)O	10.1523/JNEUROSCI.3725-13.2014	2014
Nodling	C=Cc1cccc(/N=N/c2ccc(C[C@H](N)C(=O)O)cc2)c1	10.7554/eLife.25808	2017
Nodling	C#CCOC(=O)NCCCC[C@H](N)C(=O)O	10.1038/nchem.1887	2014
Nodling	N[C@@H](CCCCNC(=O)OC1/C=C/CCCCC1)C(=O)O	10.1038/nchembio.1656	2014
Nodling	N[C@@H](CCCCNC(=O)OC1/C=C/CCCCC1)C(=O)O	10.1021/acscentsci.6b00024	2016
Nodling	N[C@@H](CCCCNC(=O)OCc1ccccc1[N+](=O)[O-])C(=O)O	10.1002/anie.201608009	2016
Nodling	N[C@@H](CCCCNC(=O)OC1/C=C/CCCCC1)C(=O)O	10.1002/anie.201608009	2016
Nodling	[N-]=[N+]=Nc1cccc(COC(=O)NCCCC[C@H](N)C(=O)O)c1	10.1039/C6SC02615J	2016
Nodling	[N-]=[N+]=Nc1ccccc1COC(=O)NCCCC[C@H](N)C(=O)O	10.1038/nchem.2573	2016
Nodling	N[C@@H](CCCCNC(=O)OCC1[C@H]2CCC#CCC[C@@H]12)C(=O)O	10.1038/nchem.2253	2015
Nodling	CC(OC(=O)NCCCC[C@H](N)C(=O)O)c1cc2c(cc1[N+](=O)[O-])OCO2	10.1038/nsmb.3492	2017
Nodling	CC(OC(=O)NCCCC[C@H](N)C(=O)O)c1cc2c(cc1[N+](=O)[O-])OCO2	10.1021/jacs.5b07627	2016
Nodling	[N-]=[N+]=Nc1ccc(C[C@H](N)C(=O)O)cc1	10.1021/acs.biochem.8b00502	2018
Nodling	CC(C)(C)OC(=O)NCCCC[C@H](N)C(=O)O	10.1038/nchembio.2160	2016
Nodling	C#CCOC(=O)NCCCC[C@H](N)C(=O)O	10.1038/nchembio.2160	2016
Nodling	C#CCOC(=O)NCCCC[C@H](N)C(=O)O	10.1038/nchembio.2160	2016
Nodling	CC(OC(=O)NCCCC[C@H](N)C(=O)O)c1cc2c(cc1[N+](=O)[O-])OCO2	10.1038/nchembio.2160	2016
Nodling	CC1=CC1COC(=O)NCCCC[C@H](N)C(=O)O	10.1038/nchembio.2160	2016
Nodling	COc1cc(CSC[C@H](N)C(=O)O)c([N+](=O)[O-])cc1OC	10.1016/j.neuron.2013.08.016	2013
Nodling	COc1cc([C@H](C)SC[C@H](N)C(=O)O)c([N+](=O)[O-])cc1OC	10.1021/ja508597d	2015
Nodling	COc1cc(CSC[C@H](N)C(=O)O)c([N+](=O)[O-])cc1OC	10.1021/ja412191m	2014
Nodling	CC(C)(C)OC(=O)NCCCC[C@H](N)C(=O)O	10.1021/ja412191m	2014
Nodling	COc1cc(CSC[C@H](N)C(=O)O)c([N+](=O)[O-])cc1OC	10.1021/jacs.7b02618	2017
Nodling	CC(OC(=O)NCSC[C@H](N)C(=O)O)c1cc2c(cc1[N+](=O)[O-])OCO2	10.1002/cbic.201400073	2014
Nodling	CC(OC(=O)NCSCC[C@H](N)C(=O)O)c1cc2c(cc1[N+](=O)[O-])OCO2	10.1002/cbic.201400073	2014
Nodling	CC(OC(=O)NCCCC[C@H](N)C(=O)O)c1cc2c(cc1[N+](=O)[O-])OCO2	10.1002/cbic.201400073	2014
Nodling	C=CC[Se]C[C@H](N)C(=O)O	10.1021/jacs.8b04603	2018
Nodling	N[C@@H](Cc1ccc(Br)cc1)C(=O)O	10.1073/pnas.1309584110	2013
Nodling	N[C@@H](Cc1ccc(I)cc1)C(=O)O	10.1073/pnas.1309584110	2013
Nodling	N#Cc1ccc(C[C@H](N)C(=O)O)cc1	10.1073/pnas.1309584110	2013
Nodling	N[C@@H](Cc1ccc([N+](=O)[O-])cc1)C(=O)O	10.1073/pnas.1309584110	2013
Nodling	[N-]=[N+]=Nc1ccc(C[C@H](N)C(=O)O)cc1	10.1073/pnas.1309584110	2013
Nodling	CC(=O)c1ccc(C[C@H](N)C(=O)O)cc1	10.1073/pnas.1309584110	2013
Nodling	C/C=C/C(=O)NCCCC[C@H](N)C(=O)O	10.1073/pnas.1309584110	2013
Nodling	CC(C)(C)OC(=O)NCCCC[C@H](N)C(=O)O	10.1073/pnas.1309584110	2013
Nodling	[N-]=[N+]=NCCOC(=O)NCCCC[C@H](N)C(=O)O	10.1073/pnas.1309584110	2013
Nodling	C#CCOC(=O)NCCCC[C@H](N)C(=O)O	10.1073/pnas.1309584110	2013
Nodling	CC1(CCOC(=O)NCCCC[C@H](N)C(=O)O)N=N1	10.1073/pnas.1309584110	2013
Nodling	COc1ccc(C[C@H](N)C(=O)O)cc1	10.1073/pnas.1309584110	2013
Nodling	C=CCOc1ccc(C[C@H](N)C(=O)O)cc1	10.1073/pnas.1309584110	2013
Nodling	C#CCOc1ccc(C[C@H](N)C(=O)O)cc1	10.1073/pnas.1309584110	2013
Nodling	[N-]=[N+]=Nc1ccc(C[C@H](N)C(=O)O)cc1	10.1039/b904228h	2009
Nodling	N[C@@H](Cc1ccc(C(=O)c2ccccc2)cc1)C(=O)O	10.1039/b904228h	2009
Nodling	COc1ccc(C[C@H](N)C(=O)O)cc1	10.1039/b904228h	2009
Nodling	[N-]=[N+]=Nc1ccc(C[C@H](N)C(=O)O)cc1	10.1021/acschembio.6b00520	2016
Nodling	[N-]=[N+]=Nc1ccc(C[C@H](N)C(=O)O)cc1	10.1038/nchembio.167	2009
Nodling	[N-]=[N+]=Nc1ccc(C[C@H](N)C(=O)O)cc1	10.1002/anie.201102646	2011
Nodling	[N-]=[N+]=Nc1ccc(C[C@H](N)C(=O)O)cc1	10.1021/ja303261d	2012
Nodling	[N-]=[N+]=Nc1ccc(C[C@H](N)C(=O)O)cc1	10.1021/bi301292h	2013
Nodling	CC(=O)c1ccc(C[C@H](N)C(=O)O)cc1	10.1021/bi301292h	2013
Nodling	[N-]=[N+]=Nc1ccc(C[C@H](N)C(=O)O)cc1	10.1016/j.cell.2013.11.008	2013
Nodling	N[C@@H](Cc1ccc(C(=O)CF)cc1)C(=O)O	10.1016/j.cell.2013.11.008	2013
Nodling	[N-]=[N+]=Nc1ccc(C[C@H](N)C(=O)O)cc1	10.1021/cb500351s	2014
Nodling	N[C@@H](Cc1ccc(C(=O)c2ccccc2)cc1)C(=O)O	10.1021/cb500351s	2014
Nodling	[N-]=[N+]=Nc1ccc(C[C@H](N)C(=O)O)cc1	10.1021/bi500830d	2014
Nodling	[N-]=[N+]=Nc1ccc(C[C@H](N)C(=O)O)cc1	10.1002/cbic.201402193	2014
Nodling	CC(=O)c1ccc(C[C@H](N)C(=O)O)cc1	10.1002/cbic.201402193	2014
Nodling	[N-]=[N+]=Nc1ccc(C[C@H](N)C(=O)O)cc1	10.1021/bi501267x	2015
Nodling	[N-]=[N+]=Nc1ccc(C[C@H](N)C(=O)O)cc1	10.1002/cbic.201500030	2015
Nodling	[N-]=[N+]=Nc1ccc(C[C@H](N)C(=O)O)cc1	10.1021/acssynbio.6b00092	2016
Nodling	CC(=O)c1ccc(C[C@H](N)C(=O)O)cc1	10.1021/acssynbio.6b00092	2016
Nodling	COc1ccc(C[C@H](N)C(=O)O)cc1	10.1021/acssynbio.6b00092	2016
Nodling	[N-]=[N+]=Nc1ccc(C[C@H](N)C(=O)O)cc1	10.1074/jbc.M117.779496	2017
Nodling	[N-]=[N+]=Nc1ccc(C[C@H](N)C(=O)O)cc1	10.1021/bi200214r	2011
Nodling	N[C@@H](Cc1ccc(C(=O)c2ccccc2)cc1)C(=O)O	10.1021/bi200214r	2011
Nodling	[N-]=[N+]=Nc1ccc(C[C@H](N)C(=O)O)cc1	10.1021/bi401289p	2014
Nodling	[N-]=[N+]=Nc1ccc(C[C@H](N)C(=O)O)cc1	10.1021/cb300059z	2012
Nodling	N[C@@H](Cc1ccc(C(=O)c2ccccc2)cc1)C(=O)O	10.1021/cb300059z	2012
Nodling	[N-]=[N+]=Nc1ccc(C[C@H](N)C(=O)O)cc1	10.1038/ncomms11261	2016
Nodling	N[C@@H](Cc1ccc(C(=O)c2ccccc2)cc1)C(=O)O	10.1038/ncomms11261	2016
Nodling	[N-]=[N+]=Nc1ccc(C[C@H](N)C(=O)O)cc1	10.1016/j.chembiol.2015.09.014	2015
Nodling	N[C@@H](Cc1ccc(B(O)O)cc1)C(=O)O	10.1021/ja408011q	2013
Nodling	Cc1ccccc1C[C@H](N)C(=O)O	10.1021/cb400917a	2014
Nodling	COc1ccccc1C[C@H](N)C(=O)O	10.1021/cb400917a	2014
Nodling	N[C@@H](Cc1ccccc1Cl)C(=O)O	10.1021/cb400917a	2014
Nodling	N[C@@H](Cc1ccccc1Br)C(=O)O	10.1021/cb400917a	2014
Nodling	N[C@@H](Cc1ccccc1I)C(=O)O	10.1021/cb400917a	2014
Nodling	N#Cc1ccccc1C[C@H](N)C(=O)O	10.1021/cb400917a	2014
Nodling	N[C@@H](Cc1ccccc1[N+](=O)[O-])C(=O)O	10.1021/cb400917a	2014
Nodling	CC(=O)c1ccc(C[C@H](N)C(=O)O)cc1	10.1074/jbc.M707355200	2008
Nodling	N[C@@H](Cc1ccc(C(=O)c2ccccc2)cc1)C(=O)O	10.1074/jbc.M707355200	2008
Nodling	CC(=O)c1ccc(C[C@H](N)C(=O)O)cc1	10.1073/pnas.1211023109	2012
Nodling	N[C@@H](Cc1ccc(C(=O)CF)cc1)C(=O)O	10.1038/nmeth.2595	2013
Nodling	N[C@@H](Cc1ccc(C(=O)c2ccccc2)cc1)C(=O)O	10.1038/nmeth739	2005
Nodling	N[C@@H](Cc1ccc(C(=O)c2ccccc2)cc1)C(=O)O	10.1002/stem.679	2011
Nodling	CN(C)c1cccc2c(S(=O)(=O)NC[C@H](N)C(=O)O)cccc12	10.1002/stem.679	2011
Nodling	N[C@@H](Cc1ccc(C(=O)c2ccccc2)cc1)C(=O)O	10.7554/eLife.11815	2016
Nodling	N[C@@H](Cc1ccc(C(=O)c2ccccc2)cc1)C(=O)O	10.1074/jbc.M113.527085	2014
Nodling	N[C@@H](Cc1ccc(C(=O)c2ccccc2)cc1)C(=O)O	10.1002/cbic.201300400	2013
Nodling	N[C@@H](Cc1ccc(C(=O)c2ccccc2)cc1)C(=O)O	10.1002/cbic.201300400	2013
Nodling	CC(C)(C)OC(=O)NCCCC[C@H](N)C(=O)O	10.1002/cbic.201300400	2013
Nodling	CC(=O)c1ccc2cc(NC[C@H](N)C(=O)O)ccc2c1	10.1021/ja4059553	2013
Nodling	CC(=O)c1ccc2cc(NC[C@H](N)C(=O)O)ccc2c1	10.1002/cbic.201600668	2017
Nodling	CC(=O)c1ccc2cc(NC[C@H](N)C(=O)O)ccc2c1	10.1021/jacs.8b10098	2019
Nodling	N[C@@H](Cc1ccc2ncccc2c1)C(=O)O	10.1021/jacs.8b05814	2018
Nodling	N[C@@H](Cc1ccc(N=Nc2ccccc2)cc1)C(=O)O	10.1002/cbic.201800226	2018
Nodling	N[C@@H](Cc1ccc(/N=N/c2c(F)cccc2F)cc1)C(=O)O	10.1002/cbic.201800226	2018
Nodling	N[C@@H](Cc1cc(F)c(/N=N/c2c(F)cccc2F)c(F)c1)C(=O)O	10.1002/cbic.201800226	2018
Nodling	C=Cc1cccc(/N=N/c2ccc(C[C@H](N)C(=O)O)cc2)c1	10.1002/anie.201400001	2014
Nodling	Cn1cncc1C[C@H](N)C(=O)O	10.1021/cb500032c	2014
Nodling	N[C@@H](Cc1cccs1)C(=O)O	10.1021/cb500032c	2014
Nodling	N[C@@H](CCCCNC=O)C(=O)O	10.1002/cbic.201500170	2015
Nodling	CC(=O)NCCCC[C@H](N)C(=O)O	10.1038/nmeth.3701	2016
Nodling	CC(C)(C)OC(=O)NCCCC[C@H](N)C(=O)O	10.1038/nmeth.3701	2016
Nodling	CC1=CC1COC(=O)NCCCC[C@H](N)C(=O)O	10.1038/nmeth.3701	2016
Nodling	CC(=O)NCCCC[C@H](N)C(=O)O	10.1021/jacs.7b05725	2017
Nodling	CC(=O)NCCCC[C@H](N)C(=O)O	10.1002/cbic.201500681	2016
Nodling	CC(C)(C)OC(=O)NCCCC[C@H](N)C(=O)O	10.1002/cbic.201500681	2016
Nodling	CC(=O)NCCCC[C@H](N)C(=O)O	10.1016/j.bbrc.2008.04.164	2008
Nodling	CC(C)(C)OC(=O)NCCCC[C@H](N)C(=O)O	10.1016/j.bbrc.2008.04.164	2008
Nodling	N[C@@H](CCCCNC(=O)OCc1ccccc1)C(=O)O	10.1016/j.bbrc.2008.04.164	2008
Nodling	C=CC(=O)NCCCC[C@H](N)C(=O)O	10.1002/anie.201303477	2013
Nodling	C/C=C/C(=O)NCCCC[C@H](N)C(=O)O	10.1002/anie.201203349	2012
Nodling	N[C@@H](CCCCNC(=O)CCCCBr)C(=O)O	10.1002/anie.201706927	2017
Nodling	N[C@@H](CCCCNC(=O)CCCCCBr)C(=O)O	10.1002/anie.201706927	2017
Nodling	Cn1cccc1-n1nnc(C(=O)NCCCC[C@H](N)C(=O)O)n1	10.1021/jacs.7b02615	2017
Nodling	CC(C)(C)OC(=O)NCCCC[C@H](N)C(=O)O	10.1021/jacs.6b08733	2016
Nodling	CC1=CC1COC(=O)NCCCC[C@H](N)C(=O)O	10.1021/jacs.6b08733	2016
Nodling	N[C@@H](CCCCNC(=O)OC1/C=C/CCCCC1)C(=O)O	10.1021/jacs.6b08733	2016
Nodling	N[C@@H](CCCCNC(=O)OC1CC/C=C/CCC1)C(=O)O	10.1021/jacs.6b08733	2016
Nodling	N[C@@H](CCCCNC(=O)OCC1[C@H]2CCC#CCC[C@@H]12)C(=O)O	10.1021/jacs.6b08733	2016
Nodling	CC(C)(C)OC(=O)NCCCC[C@H](N)C(=O)O	10.1021/jacs.7b05674	2017
Nodling	N[C@@H](CCCCNC(=O)OCC1CC2(C=C2)C1)C(=O)O	10.1021/jacs.7b05674	2017
Nodling	N[C@@H](CCCCNC(=O)OC1CC/C=C/CCC1)C(=O)O	10.1021/jacs.7b05674	2017
Nodling	CC(C)(C)OC(=O)NCCCC[C@H](N)C(=O)O	10.1021/ja910688s	2010
Nodling	CC(OC(=O)NCCCC[C@H](N)C(=O)O)c1cc2c(cc1[N+](=O)[O-])OCO2	10.1021/ja910688s	2010
Nodling	CC(C)(C)OC(=O)NCCCC[C@H](N)C(=O)O	10.1021/ja3046958	2012
Nodling	N[C@@H](Cc1ccc(OCc2ccccc2[N+](=O)[O-])cc1)C(=O)O	10.1021/ja3046958	2012
Nodling	CC(C)(C)OC(=O)NCCCC[C@H](N)C(=O)O	10.1038/nchem.1250	2012
Nodling	[N-]=[N+]=NCCOC(=O)NCCCC[C@H](N)C(=O)O	10.1038/nchem.1250	2012
Nodling	N[C@@H](CCCCNC(=O)OCC1CC2C=CC1C2)C(=O)O	10.1038/nchem.1250	2012
Nodling	CC(C)(C)OC(=O)NCCCC[C@H](N)C(=O)O	10.1038/s41598-018-32824-1	2018
Nodling	N[C@@H](CCCCNC(=O)OCC1[C@H]2CCC#CCC[C@@H]12)C(=O)O	10.1038/s41598-018-32824-1	2018
Nodling	CC(C)(C)OC(=O)NCCCC[C@H](N)C(=O)O	10.1021/acschembio.8b00594	2018
Nodling	C#CCOC(=O)NCCCC[C@H](N)C(=O)O	10.1021/acschembio.8b00594	2018
Nodling	CC(C)(C)OC(=O)NCCCC[C@H](N)C(=O)O	10.1021/cb500649q	2014
Nodling	C#CCCOC(=O)NCCCC[C@H](N)C(=O)O	10.1021/cb500649q	2014
Nodling	[N-]=[N+]=NCCOC(=O)NCCCC[C@H](N)C(=O)O	10.1002/cbic.201400057	2014
Nodling	C#CCOC(=O)NCCCC[C@H](N)C(=O)O	10.1002/cbic.201400057	2014
Nodling	C#CCCCOC(=O)NCCCC[C@H](N)C(=O)O	10.1002/cbic.201400057	2014
Nodling	N[C@@H](CCCCNC(=O)OCC1CC2C=CC1C2)C(=O)O	10.1002/cbic.201400057	2014
Nodling	N[C@@H](CCCCNC(=O)OCC1[C@H]2CCC#CCC[C@@H]12)C(=O)O	10.1002/cbic.201400057	2014
Nodling	[N-]=[N+]=NCCOC(=O)NCCCC[C@H](N)C(=O)O	10.1093/nar/gkv202	2015
Nodling	CC1(CCCNC(=O)NCCCC[C@H](N)C(=O)O)N=N1	10.1093/nar/gkv202	2015
Nodling	[N-]=[N+]=NCCOC(=O)NCCCC[C@H](N)C(=O)O	10.1016/j.biomaterials.2015.11.066	2016
Nodling	[N-]=[N+]=NCCOC(=O)NCCCC[C@H](N)C(=O)O	10.1016/j.bbrc.2017.05.178	2017
Nodling	[N-]=[N+]=NCCOC(=O)NCCCC[C@H](N)C(=O)O	10.3390/molecules22071155	2017
Nodling	[N-]=[N+]=NCCOC(=O)NCCCC[C@H](N)C(=O)O	10.1038/s41598-018-21742-x	2018
Nodling	[N-]=[N+]=NCCOC(=O)NCCCC[C@H](N)C(=O)O	10.1002/anie.201604067	2016
Nodling	C#CCOC(=O)NCCCC[C@H](N)C(=O)O	10.1021/acs.jpclett.8b01991	2018
Nodling	C#CCOC(=O)NCCCC[C@H](N)C(=O)O	10.1021/acsbiomaterials.5b00236	2015
Nodling	C#CCCCOC(=O)NCCCC[C@H](N)C(=O)O	10.1002/anie.201305787	2013
Nodling	[N-]=[N+]=N[C@@H]1CCC[C@H]1OC(=O)NCCCC[C@H](N)C(=O)O	10.1002/anie.201305787	2013
Nodling	N[C@@H](CCCCNC(=O)OCc1ccccc1[N+](=O)[O-])C(=O)O	10.1002/anie.201305787	2013
Nodling	CC1(CCCNC(=O)NCCCC[C@H](N)C(=O)O)N=N1	10.1002/anie.201305787	2013
Nodling	N[C@@H](CCCCNC(=O)OCC1[C@H]2CCC#CCC[C@@H]12)C(=O)O	10.1002/anie.201305787	2013
Nodling	N[C@@H](CCCCNC(=O)OC1CCCC1)C(=O)O	10.1002/anie.200900683	2009
Nodling	N[C@@H](CCCCNC(=O)OCc1ccccc1[N+](=O)[O-])C(=O)O	10.1002/anie.200900683	2009
Nodling	N[C@@H](CCCCNC(=O)OCc1ccccc1)C(=O)O	10.1039/c2mb05321g	2012
Nodling	N[C@@H](CCCCNC(=O)OCc1ccc(C2(C(F)(F)F)N=N2)cc1)C(=O)O	10.1039/c2mb05321g	2012
Nodling	N[C@@H](CCCCNC(=O)OCc1ccccc1)C(=O)O	10.1038/srep36946	2016
Nodling	N[C@@H](CCCCNC(=O)OCc1cccc(C2(C(F)(F)F)N=N2)c1)C(=O)O	10.1038/srep36946	2016
Nodling	N[C@@H](CCCCNC(=O)OCc1ccccc1[N+](=O)[O-])C(=O)O	10.1021/ja4013535	2013
Nodling	N[C@@H](CCCCNC(=O)Cc1ccc([N+](=O)[O-])cc1[N+](=O)[O-])C(=O)O	10.1002/cbic.201500204	2015
Nodling	CN(CCCC[C@H](N)C(=O)O)C(=O)OCc1ccccc1[N+](=O)[O-]	10.1002/cbic.200900690	2010
Nodling	CC(OC(=O)NCCCC[C@H](N)C(=O)O)c1cc2c(cc1[N+](=O)[O-])OCO2	10.1002/anie.201700683	2017
Nodling	CC(OC(=O)NCCCC[C@H](N)C(=O)O)c1cc2c(cc1[N+](=O)[O-])OCO2	10.1039/C6CC03934K	2016
Nodling	N[C@@H](Cc1ccc(OCc2ccccc2[N+](=O)[O-])cc1)C(=O)O	10.1039/C6CC03934K	2016
Nodling	CC(OC(=O)NCCCC[C@H](N)C(=O)O)c1cc2c(cc1[N+](=O)[O-])OCO2	10.1021/sb400192a	2014
Nodling	CC(OC(=O)NCCCC[C@H](N)C(=O)O)c1cc2c(cc1[N+](=O)[O-])OCO2	10.1021/ja512664v	2015
Nodling	CC(OC(=O)NCCCC[C@H](N)C(=O)O)c1cc2c(cc1[N+](=O)[O-])OCO2	10.1021/ja1109979	2011
Nodling	CC(OC(=O)NCCCC[C@H](N)C(=O)O)c1cc2c(cc1[N+](=O)[O-])OCO2	10.1021/ja4051026	2013
Nodling	N[C@@H](CCCCNC(=O)OCc1cc(=O)oc2cc(O)ccc12)C(=O)O	10.1021/ja5055862	2014
Nodling	N[C@@H](CCCCNC(=O)OCc1cc(=O)oc2cc(O)c(Br)cc12)C(=O)O	10.1021/ja5055862	2014
Nodling	NC(CCCCNC(=O)OCCc1cc(=O)oc2cc(O)ccc12)C(=O)O	10.1021/ja5055862	2014
Nodling	CC1(C(=O)NCCCC[C@H](N)C(=O)O)C=C1	10.1002/anie.201205352	2012
Nodling	CC1=CC1COC(=O)NCCCC[C@H](N)C(=O)O	10.1021/acschembio.8b00571	2018
Nodling	CC1(CCOC(=O)NCCCC[C@H](N)C(=O)O)N=N1	10.1021/acschembio.8b00571	2018
Nodling	N[C@@H](CCCCNC(=O)OC1/C=C/CCCCC1)C(=O)O	10.1021/acschembio.8b00571	2018
Nodling	N[C@@H](CCCCNC(=O)OC1/C=C/CCCCC1)C(=O)O	10.1021/acschembio.8b00571	2018
Nodling	N[C@@H](CCCCNC(=O)OCC1[C@H]2CCC#CCC[C@@H]12)C(=O)O	10.1021/acschembio.8b00571	2018
Nodling	CC1=CC1COC(=O)NCCCC[C@H](N)C(=O)O	10.1038/nbt.2860	2014
Nodling	CC1(CCOC(=O)NCCCC[C@H](N)C(=O)O)N=N1	10.1002/cbic.201100194	2011
Nodling	CC1(CCOC(=O)NCCCC[C@H](N)C(=O)O)N=N1	10.1039/C0SC00373E	2011
Nodling	CC1(CCOC(=O)NCCCC[C@H](N)C(=O)O)N=N1	10.1021/acs.biochem.8b00397	2018
Nodling	CC1(CCCOC(=O)NCCCC[C@H](N)C(=O)O)N=N1	10.1021/acs.biochem.8b00397	2018
Nodling	C#CCOCC1(COC(=O)NCCCC[C@H](N)C(=O)O)N=N1	10.1021/acs.biochem.8b00397	2018
Nodling	N[C@@H](CCCCNC(=O)OCC1[C@H]2CCC#CCC[C@@H]12)C(=O)O	10.1021/acs.biochem.8b00397	2018
Nodling	CC1(CCCNC(=O)NCCCC[C@H](N)C(=O)O)N=N1	10.1038/srep46569	2017
Nodling	N[C@@H](CCCCNC(=O)OC1/C=C/CCCCC1)C(=O)O	10.1002/anie.201309847	2014
Nodling	N[C@@H](CCCCNC(=O)OC1C#CCCCCC1)C(=O)O	10.1002/anie.201309847	2014
Nodling	N[C@@H](CCCCNC(=O)OCC1[C@H]2CCC#CCC[C@@H]12)C(=O)O	10.1002/anie.201309847	2014
Nodling	N[C@@H](CCCCNC(=O)OC1/C=C/CCCCC1)C(=O)O	10.1002/anie.201608284	2016
Nodling	N[C@@H](CCCCNC(=O)OC1/C=C/CCCCC1)C(=O)O	10.1002/cbic.201402189	2014
Nodling	N[C@@H](CCCCNC(=O)OC1/C=C/CCCCC1)C(=O)O	10.1002/chem.201501647	2015
Nodling	N[C@@H](CCCCNC(=O)OC1/C=C/CCCCC1)C(=O)O	10.1002/cbic.201600284	2016
Nodling	N[C@@H](CCCCNC(=O)OC1/C=C/COCOC1)C(=O)O	10.1002/cbic.201600284	2016
Nodling	N[C@@H](CCCCNC(=O)OCC1[C@H]2CCC#CCC[C@@H]12)C(=O)O	10.1002/cbic.201600284	2016
Nodling	N[C@@H](CCCCNC(=O)OC1/C=C/CCCCC1)C(=O)O	10.1016/j.chembiol.2017.04.007	2017
Nodling	N[C@@H](CCCCNC(=O)OC1C#CCCCCC1)C(=O)O	10.1016/j.chembiol.2017.04.007	2017
Nodling	N[C@@H](CCCCNC(=O)OCC1[C@H]2CCC#CCC[C@@H]12)C(=O)O	10.1016/j.chembiol.2017.04.007	2017
Nodling	N[C@@H](CCCCNC(=O)OC1CC/C=C/CCC1)C(=O)O	10.1021/ja302832g	2012
Nodling	N[C@@H](CCCCNC(=O)OC[C@@H]1[C@H]2CCC#CCC[C@H]21)C(=O)O	10.1021/ja302832g	2012
Nodling	N[C@@H](CCCCNC(=O)OCC1[C@H]2CCC#CCC[C@@H]12)C(=O)O	10.1021/ja302832g	2012
Nodling	N[C@@H](CCCCNC(=O)OC1CC/C=C/CCC1)C(=O)O	10.1021/ja512838z	2015
Nodling	N[C@@H](CCCCNC(=O)OC[C@@H]1[C@H]2CCC#CCC[C@H]21)C(=O)O	10.1021/ja512838z	2015
Nodling	N[C@@H](CCCCNC(=O)OCC1[C@H]2CCC#CCC[C@@H]12)C(=O)O	10.1021/ja512838z	2015
Nodling	N[C@@H](CCCCNC(=O)OC1CC/C=C/CCC1)C(=O)O	10.1002/anie.201108231	2012
Nodling	N[C@@H](CCCCNC(=O)OC[C@@H]1[C@H]2CCC#CCC[C@H]21)C(=O)O	10.1002/anie.201108231	2012
Nodling	N[C@@H](CCCCNC(=O)OCC1CC2C=CC1C2)C(=O)O	10.1002/anie.201108231	2012
Nodling	N[C@@H](CCCCNC(=O)OC1C[C@@H]2C=C[C@H]1C2)C(=O)O	10.1002/anie.201108231	2012
Nodling	N[C@@H](CCCCNC(=O)OC1C#CCCCCC1)C(=O)O	10.1002/anie.201108231	2012
Nodling	N[C@@H](CCCCNC(=O)OC1C#CCCCCC1)C(=O)O	10.1021/jacs.6b03034	2016
Nodling	N[C@@H](CCCCNC(=O)OCC1[C@H]2CCC#CCC[C@@H]12)C(=O)O	10.1002/cbic.201200407	2012
Nodling	N[C@@H](CCCCNC(=O)OCC1[C@H]2CCC#CCC[C@@H]12)C(=O)O	10.1091/mbc.e17-03-0161	2017
Nodling	N[C@@H](Cc1ccc(OCc2ccccc2[N+](=O)[O-])cc1)C(=O)O	10.1002/cbic.201700147	2017
Nodling	CC(COc1ccc(C[C@H](N)C(=O)O)cc1)c1ccccc1[N+](=O)[O-]	10.1002/cbic.201700147	2017
Nodling	N[C@@H](Cc1ccc(OCc2ccc3c(c2)OCO3)cc1)C(=O)O	10.1002/cbic.201700147	2017
Nodling	CC(Oc1ccc(C[C@H](N)C(=O)O)cc1)c1ccc2c(c1)OCO2	10.1002/cbic.201700147	2017
Nodling	N[C@@H](Cc1ccc(OS(=O)(=O)F)cc1)C(=O)O	10.1021/jacs.8b01087	2018
Nodling	CN(C)c1cccc2c(S(=O)(=O)NC[C@H](N)C(=O)O)cccc12	10.1002/cbic.201000436	2010
Nodling	N[C@@H](COP(=O)(O)O)C(=O)O	10.1016/j.chembiol.2018.05.013	2018
