# Supplementary material for: Evolution as a Guide to Designing xeno Amino Acid Alphabets
Source: Int J Mol Sci. 2021 Mar 10;22(6):2787. doi: 10.3390/ijms22062787 (PMC8000707; doi:10.3390/ijms22062787)
Supplement: Supplementary file 1 [file ijms-22-02787-s001.zip › supplemental files resubmit/chemspace replot.csv]

SMILES	Nodling	Dumas	Liu & Schultz	Coded	Computational	Mickey	volume	logP
C#CCCC(=O)NCCCC[C@H](N)C(=O)O			1				236.6306553	-2.371631653
CC(C)SC(=O)c1ccc(C[C@H](N)C(=O)O)cc1			1				252.841971	0.138923804
CCCCCCC[C@@H](N)C(=O)O			1				190.1610752	-0.094482911
CCSC(=O)c1ccc(C[C@H](N)C(=O)O)cc1			1				235.5459864	-0.173873407
CSCC[C@H](N)C(=O)O			1				139.4861608	-2.189326617
NC(=O)CC[C@H](N)C(=O)O			1				138.1276649	-4.001133405
N[C@@H](CCCCNC(=O)C1CCCC1)C(=O)O			1				246.8430986	-1.485316535
N[C@@H](CCCCNC(=O)[C@@H]1CCCN1)C(=O)O			1				240.5438742	-3.473230261
N[C@@H](CCCCNC(=O)[C@@H]1CCOC1)C(=O)O			1				238.3373407	-3.021905463
N[C@@H](COCc1ccccc1[N+](=O)[O-])C(=O)O			1				211.0222067	-1.580473383
N[C@@H](CS)C(=O)O			1				104.8941915	-2.792133298
N[C@@H](CSC[C-]1[CH][CH][CH][CH]1)C(=O)O.[C-]1[CH][CH][CH][CH]1.[Fe+2]			1				184.1714368	-1.879563398
N[C@@H](Cc1ccc(F)cc1)C(=O)O			1				165.0627993	-1.042249197
N[C@@H](Cc1ccc(NC(=O)[C@@H](N)CS)cc1)C(=O)O			1				257.5395068	-2.446297069
N[C@H](Cc1ccc(O)cc1)C(=O)O			1				167.7854671	-1.488594037
C#CC[C@H](N)C(=O)NCCCC[C@H](N)C(=O)O		1					247.6274155	-3.491950645
C#CC[C@H](N)C(=O)OCCCC[C@H](N)C(=O)O		1					245.420882	-2.678600549
C#Cc1ccc(C[C@H](N)C(=O)O)cc1		1					188.3142923	-1.034049734
C#Cc1cccc(CC(N)C(=O)O)c1		1					188.3142923	-1.034043087
C/C=C/COC[C@H](N)C(=O)O		1					161.722874	-2.123910506
C=CC(=O)Nc1ccc(C[C@H](N)C(=O)O)cc1		1					225.3972638	-1.190919809
C=CCCCC[C@H](N)C(=O)O		1					170.2286319	-0.843393273
C=CCCCOC(=O)NCCCC[C@H](N)C(=O)O		1					265.3533253	-1.070524287
C=CCCCOC[C@H](N)C(=O)O		1					179.0188586	-1.77653382
C=CCCCOc1ccc(C[C@H](N)C(=O)O)cc1		1					251.6289316	0.121885569
C=CCCC[C@H](N)C(=O)O		1					152.9326473	-1.288105585
C=CCCOC(=O)NCCCC[C@H](N)C(=O)O		1					248.0573407	-1.515092952
C=CCCOc1ccc(C[C@H](N)C(=O)O)cc1		1					234.3329469	-0.322683163
C=CCS(=O)C[C@H](N)C(=O)O		1					162.9359134	-3.740612629
C=CS(=O)(=O)Nc1ccc(C[C@H](N)C(=O)O)cc1		1					238.0369887	-2.079535411
CC#CCOc1ccc(C[C@H](N)C(=O)O)cc1		1					231.6964882	-0.278094108
CC(=O)CCCCCC(N)C(=O)O		1					196.3148432	-1.530600851
CC(C)(C)Oc1ccc(C[C@H](N)C(=O)O)cc1		1					236.9694056	-0.288715209
CC(SC[C@H](N)C(=O)O)c1cc2c(cc1[N+](=O)[O-])OCO2		1					260.556968	-0.909039536
CC1(C)C=C(COC(=O)NCCCC[C@H](N)C(=O)O)C(C)(C)N1[O]		1					341.967792	-1.793585172
CCC(=O)NCCCC[C@H](N)C(=O)O		1					207.3116035	-2.453614228
CCC(=O)c1cccc(C[C@H](N)C(=O)O)c1		1					217.0369623	-0.926649009
CCCC(=O)NCCCC[C@H](N)C(=O)O		1					224.6075881	-2.009045567
CCCC(=O)c1cccc(C[C@H](N)C(=O)O)c1		1					234.3329469	-0.482159662
CCCCC(=O)c1cccc(C[C@H](N)C(=O)O)c1		1					251.6289316	-0.037591
CCCCCC(=O)c1cccc(C[C@H](N)C(=O)O)c1		1					268.9249162	0.406977665
CCCCCCC[C@H](N)C(=O)O		1					190.1610752	-0.094482911
CCCCCCOc1cccc(C[C@H](N)C(=O)O)c1		1					271.5613749	0.87049863
CCCCCOc1cccc(C[C@H](N)C(=O)O)c1		1					254.2653903	0.425929965
CCCCOc1cccc(C[C@H](N)C(=O)O)c1		1					236.9694056	-0.0186387
CCCOc1cccc(C[C@H](N)C(=O)O)c1		1					219.673421	-0.463207362
CCOc1cccc(C[C@H](N)C(=O)O)c1		1					202.3774364	-0.98562641
CN(C)c1ccc(S(=O)(=O)NC[C@H](N)C(=O)O)c2ccccc12		1					292.32477	-1.471008128
CN(CCCC[C@H](N)C(=O)O)C(=O)OC(C)(C)C		1					267.989784	-1.257326667
COc1cccc(C[C@H](N)C(=O)O)c1		1					185.0814518	-1.342497377
CSCCC[C@H](N)C(=O)O		1					156.7821454	-1.671872739
Cc1ccc(C[C@H](N)C(=O)O)cc1		1					176.2912251	-0.670857112
Cc1ccc2c(CC[C@H](N)C(=O)O)cc(=O)oc2c1		1					245.4262409	-0.630917624
Cc1cccc(C[C@H](N)C(=O)O)c1		1					176.2912251	-0.670828388
Cc1nnc(Nc2ccc(C[C@H](N)C(=O)O)cc2)nn1		1					234.7011606	-2.691986679
NC(=O)CCC[C@H](N)C(=O)O		1					155.4236496	-3.556329581
NC(Cc1ccc(B(O)O)cc1)C(=O)O		1					212.4539232	-2.080522057
N[C@@H](CCCCNC(=O)OC1CC2C=CC1C2)C(=O)O		1					275.2323772	-1.35395775
N[C@@H](CCCCNC(=O)OCCc1ccco1)C(=O)O		1					265.5466193	-1.690324481
N[C@@H](CCCCNC(=O)OC[C@H]1[C@H]2CCC#CCC[C@H]21)C(=O)O		1					324.4838724	-0.281133092
N[C@@H](CCCCNC(=O)OCc1ccc(I)cc1)C(=O)O		1					296.6927201	0.118413615
N[C@@H](CCCCNC(=O)O[C@@H]1CC/C=C/CCC1)C(=O)O		1					304.8848205	-0.208517775
N[C@@H](CCCCNC(=O)Oc1ccccc1)C(=O)O		1					254.1199339	-0.877070271
N[C@@H](CCCCNC(=O)[C@@H]1CSCN1)C(=O)O		1					241.7569136	-3.235581352
N[C@@H](CCCCNC(=O)[C@H](N)CS)C(=O)O		1					236.8173877	-3.649098098
N[C@@H](CCCCNC(=O)[C@H]1CCCN1)C(=O)O		1					240.5438742	-3.473230261
N[C@@H](CCCCNC(=O)[C@H]1CCCO1)C(=O)O		1					238.3373407	-2.710657228
N[C@@H](CCNC(=O)OCC1CC2(C=C2)C1)C(=O)O		1					240.6404079	-2.510290507
N[C@@H](CCNC(=O)OCc1ccc([N+](=O)[O-])cc1)C(=O)O		1					262.7647041	-1.832454762
N[C@@H](CCS)C(=O)O		1					122.1901762	-2.576467382
N[C@@H](Cc1c(F)cc(OCc2ccccc2[N+](=O)[O-])cc1F)C(=O)O		1					295.7673973	0.607206187
N[C@@H](Cc1ccc(-n2ncnn2)cc1)C(=O)O		1					191.7488898	-2.661176301
N[C@@H](Cc1ccc(Br)s1)C(=O)O		1					164.8323729	-0.337350896
N[C@@H](Cc1ccc(C(=O)c2c(F)cccc2F)cc1)C(=O)O		1					267.1901837	0.559762449
N[C@@H](Cc1ccc(C(=O)c2ccc(F)cc2)cc1)C(=O)O		1					261.1226249	0.417050873
N[C@@H](Cc1ccc(C(=O)c2ccc(I)cc2)cc1)C(=O)O		1					280.3318677	1.203292681
N[C@@H](Cc1ccc(C(=O)c2ccc([N+](=O)[O-])c(F)c2)cc1)C(=O)O		1					287.0633798	0.357040987
N[C@@H](Cc1ccc(C(=O)c2ccc([N+](=O)[O-])cc2)cc1)C(=O)O		1					280.9958209	0.214336926
N[C@@H](Cc1ccc(C(F)(F)F)cc1)C(=O)O		1					194.4939016	-0.307101916
N[C@@H](Cc1ccc(OCC2CCCC2)cc1)C(=O)O		1					259.2049162	0.327120419
N[C@@H](Cc1ccc(OCCBr)cc1)C(=O)O		1					221.6610554	-0.492609203
N[C@@H](Cc1ccc(OCCCBr)cc1)C(=O)O		1					238.95704	-0.432649282
N[C@@H](Cc1ccc(OCCCCBr)cc1)C(=O)O		1					256.2530246	0.084713395
N[C@@H](Cc1ccc(OCCCCCBr)cc1)C(=O)O		1					273.5490092	0.52928206
N[C@@H](Cc1ccc(OCCCCl)cc1)C(=O)O		1					234.8844888	-0.618144547
N[C@@H](Cc1ccc(OCCCI)cc1)C(=O)O		1					244.9502227	-0.002371557
N[C@@H](Cc1ccc(OCCI)cc1)C(=O)O		1					227.6542381	-0.218238923
N[C@@H](Cc1ccc(OCc2ccccc2)cc1)C(=O)O		1					257.6915247	0.381886815
N[C@@H](Cc1ccc(OCc2ccccc2[N+](=O)[O-])c(F)c1)C(=O)O		1					289.6998385	0.464475144
N[C@@H](Cc1ccc(OCc2ccccc2[N+](=O)[O-])cc1F)C(=O)O		1					289.6998385	0.464489529
N[C@@H](Cc1ccc(Oc2ccc(O)cc2)cc1)C(=O)O		1					249.1857668	0.011688075
N[C@@H](Cc1ccc2c(c1)OCO2)C(=O)O		1					181.5152198	-1.561784122
N[C@@H](Cc1ccc2cc(O)ccc2c1)C(=O)O		1					208.4400295	-0.498936342
N[C@@H](Cc1cccc(C(F)(F)F)c1)C(=O)O		1					194.4939016	-0.307100334
N[C@@H](Cc1cccc(C=O)c1)C(=O)O		1					182.4449931	-1.472431259
N[C@@H](Cc1cccc(Cl)c1)C(=O)O		1					174.2063082	-0.580905606
N[C@@H](Cc1cccc(F)c1)C(=O)O		1					165.0627993	-1.042244851
N[C@@H](Cc1cccc(I)c1)C(=O)O		1					184.2720421	-0.256055669
N[C@@H](Cc1cccc([N+](=O)[O-])c1)C(=O)O		1					184.9359953	-1.245011851
N[C@@H](Cc1ccccc1)C(=O)O		1					158.9952404	-1.184438469
N[C@@H](Cc1cccnc1)C(=O)O		1					152.696016	-2.403353139
N[C@@H](Cc1ccco1)C(=O)O		1					135.8299566	-2.353262243
Nc1cc(C[C@H](N)C(=O)O)ccc1O		1					178.7822273	-2.324949025
[N-]=[N+]=NCCOc1ccc(C[C@H](N)C(=O)O)cc1		1					230.0947996	-2.07309497
[N-]=[N+]=NCc1ccc(C[C@H](N)C(=O)O)cc1		1					204.0085883	-1.998754987
[N-]=[N+]=Nc1cc(C[C@H](N)C(=O)O)ccc1O		1					195.5028304	-1.867368875
[N-]=[N+]=Nc1cccc(C[C@H](N)C(=O)O)c1		1					186.7126037	-1.599301754
C#CCCCCSC[C@H](N)C(=O)O	1						203.3971819	-1.102812752
C#CCCCSC[C@H](N)C(=O)O	1						186.1011973	-1.54733624
C#CCCSC[C@H](N)C(=O)O	1						168.8052126	-1.992120082
C#CCOCC1(COC(=O)NCCCC[C@H](N)C(=O)O)N=N1	1						295.803681	-1.941317861
C#CCOc1ccc2[nH]cc(C[C@H](N)C(=O)O)c2c1	1						234.0963157	-1.015664353
C=CCCCCSC[C@H](N)C(=O)O	1						206.0336406	-0.599153522
C=CC[Se]C[C@H](N)C(=O)O	1						158.4475742	-2.86178355
C=Cc1cccc(/N=N/c2ccc(C[C@H](N)C(=O)O)cc2)c1	1						282.9178857	1.957574207
CC(=O)CCCSC[C@H](N)C(=O)O	1						197.5278827	-2.17542465
CC(COc1ccc(C[C@H](N)C(=O)O)cc1)c1ccccc1[N+](=O)[O-]	1						318.2242489	0.97549708
CC(OC(=O)NCSCC[C@H](N)C(=O)O)c1cc2c(cc1[N+](=O)[O-])OCO2	1						338.3856768	-1.199087152
CC(OC(=O)NCSC[C@H](N)C(=O)O)c1cc2c(cc1[N+](=O)[O-])OCO2	1						321.0896921	-1.414749254
CC(Oc1ccc(C[C@H](N)C(=O)O)cc1)c1ccc2c(c1)OCO2	1						297.5074887	0.421643217
CC1(CCCNC(=O)CC[Se]CC[C@H](N)C(=O)O)N=N1	1						289.0110719	-3.264538506
CC1(CCCOC(=O)NCCCC[C@H](N)C(=O)O)N=N1	1						274.990387	-1.760048699
CC1(CCCOC(=O)NCC[Se]C[C@H](N)C(=O)O)N=N1	1						280.5053139	-3.047838267
CC1=CC1COC(=O)NCCCC[C@H](N)C(=O)O	1						252.9968666	-1.872987092
CCCCCCCCCSC[C@H](N)C(=O)O	1						260.5580532	1.038441158
CCCCCCCCSC[C@H](N)C(=O)O	1						243.2620686	0.593872493
CCCCCCCSC[C@H](N)C(=O)O	1						225.9660839	0.149303828
CCCCCCSC[C@H](N)C(=O)O	1						208.6700993	-0.295264837
CCCCCC[C@@H](N)C(=O)O	1						172.8650906	-0.539183943
CCCCCSC[C@H](N)C(=O)O	1						191.3741147	-0.738799924
CCCCSC[C@H](N)C(=O)O	1						174.07813	-1.183666867
CCCSC[C@H](N)C(=O)O	1						156.7821454	-1.62854763
COc1cc(CSC[C@H](N)C(=O)O)c([N+](=O)[O-])cc1OC	1						272.9134267	-1.160415295
COc1cc([C@H](C)SC[C@H](N)C(=O)O)c([N+](=O)[O-])cc1OC	1						290.2094113	-0.847614647
COc1ccc2[nH]cc(C[C@H](N)C(=O)O)c2c1	1						204.7772638	-1.243628577
Cn1cccc1-n1nnc(C(=O)NCCCC[C@H](N)C(=O)O)n1	1						274.4205908	-2.675693788
NC(CCCCNC(=O)OCCc1cc(=O)oc2cc(O)ccc12)C(=O)O	1						349.341161	-1.230246668
N[C@@H](CCCCNC(=O)CCCCBr)C(=O)O	1						261.1871917	-1.461068409
N[C@@H](CCCCNC(=O)CCCCCBr)C(=O)O	1						278.4831763	-1.016499744
N[C@@H](CCCCNC(=O)Cc1ccc([N+](=O)[O-])cc1[N+](=O)[O-])C(=O)O	1						314.5072016	-1.439953138
N[C@@H](CCCCNC(=O)OC1/C=C/CCCCC1)C(=O)O	1						304.8848205	-0.052610315
N[C@@H](CCCCNC(=O)OC1/C=C/COCOC1)C(=O)O	1						287.8733047	-2.103396255
N[C@@H](CCCCNC(=O)OC1CC/C=C/CCC1)C(=O)O	1						304.8848205	-0.208517775
N[C@@H](CCCCNC(=O)OC1C[C@@H]2C=C[C@H]1C2)C(=O)O	1						275.2323772	-1.35395775
N[C@@H](CCCCNC(=O)OCC1CC2(C=C2)C1)C(=O)O	1						275.2323772	-1.548439385
N[C@@H](CCCCNC(=O)OCC1CC2C=CC1C2)C(=O)O	1						292.5283618	-1.116898743
N[C@@H](CCCCNC(=O)OCC1[C@H]2CCC#CCC[C@@H]12)C(=O)O	1						324.4838724	-0.281133092
N[C@@H](CCCCNC(=O)OCc1cc(=O)oc2cc(O)c(Br)cc12)C(=O)O	1						351.3287953	-0.753995503
N[C@@H](CCCCNC(=O)OCc1cc(=O)oc2cc(O)ccc12)C(=O)O	1						332.0451764	-1.519045051
N[C@@H](CCCCNC(=O)OCc1cccc(C2(C(F)(F)F)N=N2)c1)C(=O)O	1						331.2111673	0.4798962
N[C@@H](CCCCNC=O)C(=O)O	1						172.7196342	-3.20275547
N[C@@H](CSCCCBr)C(=O)O	1						176.0657644	-1.599517275
N[C@@H](Cc1c[nH]c2ccc(O)cc12)C(=O)O	1						187.4812792	-1.389698462
N[C@@H](Cc1cc(F)c(/N=N/c2c(F)cccc2F)c(F)c1)C(=O)O	1						275.2326105	1.791710198
N[C@@H](Cc1ccc(/N=N/c2c(F)cccc2F)cc1)C(=O)O	1						263.0974928	1.506291914
N[C@@H](Cc1ccc(C(=O)CF)cc1)C(=O)O	1						205.8085365	-1.553372407
N[C@@H](Cc1ccc(N=Nc2ccccc2)cc1)C(=O)O	1						250.9623751	1.220869304
N[C@@H](Cc1ccc(OCCCl)cc1)C(=O)O	1						217.5885042	-0.678104546
N[C@@H](Cc1ccc(OCc2ccc3c(c2)OCO3)cc1)C(=O)O	1						280.211504	0.005119922
N[C@@H](Cc1ccc(OS(=O)(=O)F)cc1)C(=O)O	1						209.9425034	-1.486067906
N[C@@H](Cc1ccc2ncccc2c1)C(=O)O	1						193.3505784	-1.029279622
Nc1ccc2[nH]cc(C[C@H](N)C(=O)O)c2c1	1						189.6878127	-1.916417813
[N-]=[N+]=NCCCCCSC[C@H](N)C(=O)O	1						219.0914779	-2.234463195
[N-]=[N+]=NCCCCSC[C@H](N)C(=O)O	1						201.7954933	-2.673656296
[N-]=[N+]=NCCCSC[C@H](N)C(=O)O	1						184.4995086	-3.182941628
[N-]=[N+]=Nc1ccc2[nH]cc(C[C@H](N)C(=O)O)c2c1	1						206.4084157	-1.519843188
[N-]=[N+]=Nc1cccc(COC(=O)NCCCC[C@H](N)C(=O)O)c1	1						299.1332817	-1.253419596
N[C@@H](Cc1ccc(B(O)O)cc1)C(=O)O	1		1				212.4539232	-2.080522057
C#C[C@@H]1CCO[C@H]1C(=O)NCCCC[C@H](N)C(=O)O		1	1				267.6563926	-2.7082705
C=CCOC(=O)NCCCC[C@H](N)C(=O)O		1	1				230.7613561	-1.803754157
CC(=O)CC(=O)c1ccc(C[C@H](N)C(=O)O)cc1		1	1				240.4867149	-1.405538726
CC(=O)c1cccc(C[C@H](N)C(=O)O)c1		1	1				199.7409777	-1.627239542
CC(C)c1ccc(C[C@H](N)C(=O)O)cc1		1	1				210.8831943	0.060911495
CCCCCCCC[C@H](N)C(=O)O		1	1				207.4570599	0.349402577
CCCCCC[C@H](N)C(=O)O		1	1				172.8650906	-0.539183943
COc1cc(COC[C@H](N)C(=O)O)c([N+](=O)[O-])cc1OC		1	1				263.1946293	-1.895978626
CSCCCC[C@H](N)C(=O)O		1	1				174.07813	-1.227185158
C[C@@H]1CC=N[C@H]1C(=O)NCCCC[C@H](N)C(=O)O		1	1				255.2034001	-2.798077338
N#Cc1cccc(C[C@H](N)C(=O)O)c1		1	1				182.0150679	-1.328892684
N[C@@H](CCCCS)C(=O)O		1	1				156.7821454	-1.614302135
N[C@@H](CCCS)C(=O)O		1	1				139.4861608	-2.058997436
N[C@@H](CCc1cc(=O)oc2cc(O)ccc12)C(=O)O		1	1				236.9204829	-1.44862897
N[C@@H](CNc1ccc2ccccc2c1)C(=O)O		1	1				210.646563	-0.93294304
N[C@@H](CSCc1ccccc1[N+](=O)[O-])C(=O)O		1	1				220.741004	-0.845043168
N[C@@H](C[Se]c1ccccc1)C(=O)O		1	1				181.806152	-2.1365332
N[C@@H](Cc1ccc(-c2ccccc2)cc1)C(=O)O		1	1				231.6053134	0.462820435
N[C@@H](Cc1ccc(-c2ccccn2)nc1)C(=O)O		1	1				219.0068646	-1.202180931
N[C@@H](Cc1ccc(/N=N/c2ccccc2)cc1)C(=O)O		1	1				250.9623751	1.220869304
N[C@@H](Cc1ccc(C2(C(F)(F)F)N=N2)cc1)C(=O)O		1	1				218.7904893	0.105476885
N[C@@H](Cc1ccc(CC(=O)O)cc1)C(=O)O		1	1				208.5312044	-1.596655625
N[C@@H](Cc1ccc(O)c(O)c1)C(=O)O		1	1				176.5756938	-1.792181451
N[C@@H](Cc1ccc(O)c([N+](=O)[O-])c1)C(=O)O		1	1				193.726222	-1.549813508
N[C@@H](Cc1ccc(OC(F)(F)F)cc1)C(=O)O		1	1				203.2841283	0.246113555
N[C@@H](Cc1ccc(OS(=O)(=O)O)cc1)C(=O)O		1	1				212.6651713	-0.735755147
N[C@@H](Cc1ccc2ccccc2c1)C(=O)O		1	1				199.6498028	-0.194684071
N[C@@H](Cc1cnc2c(O)cccc2c1)C(=O)O		1	1				202.1408051	-1.332138956
Nc1ccc(C[C@H](N)C(=O)O)cc1		1	1				169.9920006	-2.02125728
C#CCCCOC(=O)NCCCC[C@H](N)C(=O)O	1	1					262.7168666	-1.573691064
C#CCCOC(=O)NCCCC[C@H](N)C(=O)O	1	1					245.420882	-2.018259729
C#CCOC(=O)NCCCC[C@H](N)C(=O)O	1	1					228.1248974	-2.306920934
C/C=C/C(=O)NCCCC[C@H](N)C(=O)O	1	1					221.9711294	-2.011201369
C=CC(=O)NCCCC[C@H](N)C(=O)O	1	1					204.6751447	-2.397836352
CC(OC(=O)NCCCC[C@H](N)C(=O)O)c1cc2c(cc1[N+](=O)[O-])OCO2	1	1					337.1726373	-0.830738182
CC1(C(=O)NCCCC[C@H](N)C(=O)O)C=C1	1	1					226.9106553	-2.180382233
CC1(CCCNC(=O)NCCCC[C@H](N)C(=O)O)N=N1	1	1					277.1969206	-2.489113409
CC1(CCOC(=O)NCCCC[C@H](N)C(=O)O)N=N1	1	1					257.6944024	-1.838366522
CN(CCCC[C@H](N)C(=O)O)C(=O)OCc1ccccc1[N+](=O)[O-]	1	1					314.652658	-0.646829008
COc1ccccc1C[C@H](N)C(=O)O	1	1					185.0814518	-1.342474682
Cc1ccccc1C[C@H](N)C(=O)O	1	1					176.2912251	-0.670838129
N#Cc1ccccc1C[C@H](N)C(=O)O	1	1					182.0150679	-1.328892537
N[C@@H](CCCCNC(=O)C(F)(F)F)C(=O)O	1	1					208.2182954	-2.022979138
N[C@@H](CCCCNC(=O)OC1C#CCCCCC1)C(=O)O	1	1					302.2483618	-0.105981994
N[C@@H](CCCCNC(=O)OC[C@@H]1[C@H]2CCC#CCC[C@H]21)C(=O)O	1	1					324.4838724	-0.281133092
N[C@@H](CCCCNC(=O)OCc1ccc(C2(C(F)(F)F)N=N2)cc1)C(=O)O	1	1					331.2111673	0.4798962
N[C@@H](COP(=O)(O)O)C(=O)O	1	1					141.3733277	-3.180275047
N[C@@H](Cc1cccc(Br)c1)C(=O)O	1	1					178.2788594	-0.41624775
N[C@@H](Cc1ccccc1Br)C(=O)O	1	1					178.2788594	-0.416243964
N[C@@H](Cc1ccccc1Cl)C(=O)O	1	1					174.2063082	-0.580900107
N[C@@H](Cc1ccccc1I)C(=O)O	1	1					184.2720421	-0.256052148
N[C@@H](Cc1cccs1)C(=O)O	1	1					145.5487539	-1.270882534
[N-]=[N+]=N[C@@H]1CCC[C@H]1OC(=O)NCCCC[C@H](N)C(=O)O	1	1					283.3506886	-2.298119599
C#CCOc1ccc(C[C@H](N)C(=O)O)cc1	1	1	1				214.4005036	-1.114519911
C=CCOc1ccc(C[C@H](N)C(=O)O)cc1	1	1	1				217.0369623	-0.611321971
CC(=O)NCCCC[C@H](N)C(=O)O	1	1	1				190.0156188	-3.153974962
CC(=O)c1ccc(C[C@H](N)C(=O)O)cc1	1	1	1				199.7409777	-1.627237325
CC(=O)c1ccc2cc(NC[C@H](N)C(=O)O)ccc2c1	1	1	1				251.3923003	-1.376018342
CC(C)(C)OC(=O)NCCCC[C@H](N)C(=O)O	1	1	1				250.6937994	-1.481044332
CN(C)c1cccc2c(S(=O)(=O)NC[C@H](N)C(=O)O)cccc12	1	1	1				292.32477	-1.484074181
COc1ccc(C[C@H](N)C(=O)O)cc1	1	1	1				185.0814518	-1.342515902
Cn1cncc1C[C@H](N)C(=O)O	1	1	1				149.0332503	-3.398871469
N#Cc1ccc(C[C@H](N)C(=O)O)cc1	1	1	1				182.0150679	-1.328901474
N[C@@H](CCCCNC(=O)OC1CCCC1)C(=O)O	1	1	1				255.6333253	-1.180302113
N[C@@H](CCCCNC(=O)OCc1ccccc1)C(=O)O	1	1	1				271.4159185	-0.810530863
N[C@@H](CCCCNC(=O)OCc1ccccc1[N+](=O)[O-])C(=O)O	1	1	1				297.3566734	-0.870546674
N[C@@H](Cc1ccc(Br)cc1)C(=O)O	1	1	1				178.2788594	-0.416249362
N[C@@H](Cc1ccc(C(=O)c2ccccc2)cc1)C(=O)O	1	1	1				255.055066	0.274347046
N[C@@H](Cc1ccc(I)cc1)C(=O)O	1	1	1				184.2720421	-0.256057188
N[C@@H](Cc1ccc(O)c(I)c1)C(=O)O	1	1	1				193.0622688	-0.559798647
N[C@@H](Cc1ccc(OCc2ccccc2[N+](=O)[O-])cc1)C(=O)O	1	1	1				283.6322796	0.321816228
N[C@@H](Cc1ccc([N+](=O)[O-])cc1)C(=O)O	1	1	1				184.9359953	-1.245011655
N[C@@H](Cc1ccccc1[N+](=O)[O-])C(=O)O	1	1	1				184.9359953	-1.244997897
[N-]=[N+]=NCCOC(=O)NCCCC[C@H](N)C(=O)O	1	1	1				243.8191934	-3.268019871
[N-]=[N+]=Nc1ccc(C[C@H](N)C(=O)O)cc1	1	1	1				186.7126037	-1.599231659
[N-]=[N+]=Nc1ccccc1COC(=O)NCCCC[C@H](N)C(=O)O	1	1	1				299.1332817	-1.253419596
NCC(=O)O				1			69.08918286	-3.409459573
CC[C@@H](C)[C@@H](N)C(=O)O				1			138.2731214	-1.508406606
CC(C)C[C@H](N)C(=O)O				1			138.2731214	-1.586157172
CC(C)[C@@H](N)C(=O)O				1			120.9771367	-1.953136464
C[C@@H](N)C(=O)O				1		1	86.38516749	-2.84078791
N=C(N)NCCC[C@@H](N)C(=O)O				1			168.6269433	-3.155937377
N[C@@H](Cc1cnc[nH]1)C(=O)O				1			131.7372657	-3.61602248
NCCCC[C@@H](N)C(=O)O				1		1	149.2698816	-3.214534721
N[C@H](CCC(=O)O)C(=O)O				1			135.9211314	-3.241447076
N[C@@H](CC(=O)O)C(=O)O				1			118.6251468	-3.503752755
C[C@H](O)[C@@H](N)C(=O)O				1			112.4713788	-3.470963524
N[C@@H](CO)C(=O)O				1			95.17539419	-3.887735233
CSCC[C@H](N)C(=O)O				1			139.4861608	-2.189326617
N[C@H](CS)C(=O)O				1		1	104.8941915	-2.792133298
NC(=O)CC[C@H](N)C(=O)O				1			138.1276649	-4.001133405
NC(=O)C[C@H](N)C(=O)O				1			120.8316803	-4.287830841
N[C@@H](Cc1ccccc1)C(=O)O				1			158.9952404	-1.184438469
N[C@H](Cc1c[nH]c2ccccc12)C(=O)O				1			178.6910525	-1.085456914
N[C@H](Cc1ccc(O)cc1)C(=O)O				1			167.7854671	-1.488594037
O=C(O)[C@H]1CCCN1				1			108.620678	-2.568638276
CC(C)(C)[C@H](N)C(=O)O					1		138.2731214	-1.574080396
CCCC[C@@H](N)C(=O)O					1		138.2731214	-1.428628754
C=CCC[C@@H](N)C(=O)O					1		135.6366627	-1.732811194
C=C(C)C[C@H](N)C(=O)O					1		135.6366627	-1.93392504
C=C[C@H](C)[C@H](N)C(=O)O					1		135.6366627	-1.812485605
C/C=C/C[C@@H](N)C(=O)O					1		135.6366627	-1.790669826
CC/C=C/[C@@H](N)C(=O)O					1		135.6366627	-1.632653273
C=C(CC)[C@@H](N)C(=O)O					1		135.6366627	-1.776344277
CC(C)=C[C@H](N)C(=O)O					1		135.6366627	-1.833807464
C/C=C(/C)[C@H](N)C(=O)O					1		135.6366627	-1.834279505
C=C/C=C/[C@H](N)C(=O)O					1		133.000204	-1.937242281
C=CC(=C)[C@H](N)C(=O)O					1		133.000204	-2.080647077
CCC[C@@H](N)C(=O)O					1		120.9771367	-1.873375217
C/C=C/[C@H](N)C(=O)O					1		118.340678	-2.077855359
C=C(C)[C@H](N)C(=O)O					1		118.340678	-2.221496824
C=CC[C@H](N)C(=O)O					1		118.340678	-2.177492511
CC[C@H](N)C(=O)O					1		103.6811521	-2.318149812
C=C[C@@H](N)C(=O)O					1		101.0446934	-2.465184834
NCCNC[C@H](N)[C@H](N)C(=O)O					1		171.263402	-5.401473503
NCCN[C@H](CN)[C@@H](N)C(=O)O					1		171.263402	-5.409466182
CN[C@H](CN)[C@@H](N)[C@@H](N)C(=O)O					1		171.263402	-5.257217461
CNC[C@H](N)[C@@H](N)[C@@H](N)C(=O)O					1		171.263402	-5.326811511
CN[C@H]([C@H](N)C(=O)O)[C@H](N)CN					1		171.263402	-5.266215607
NCC(CN)NC[C@H](N)C(=O)O					1		171.263402	-5.342289619
NC[C@@H](N)CNC[C@@H](N)C(=O)O					1		171.263402	-5.348412346
NCC[C@@H](N)NC[C@@H](N)C(=O)O					1		171.263402	-4.78805759
NC[C@@H](N)NCC[C@H](N)C(=O)O					1		171.263402	-5.021089846
NCCN[C@H](N)C[C@H](N)C(=O)O					1		171.263402	-4.839263862
CNC[C@](N)(CN)[C@H](N)C(=O)O					1		171.263402	-5.359770542
CNC(CN)(CN)[C@@H](N)C(=O)O					1		171.263402	-5.357110652
NC[C@@H](N)C[C@H](N)[C@@H](N)C(=O)O					1		171.263402	-5.785376198
NCC(CN)[C@@H](N)[C@H](N)C(=O)O					1		171.263402	-5.725365248
NCC[C@@H](N)[C@H](N)[C@@H](N)C(=O)O					1		171.263402	-5.737818261
NC[C@@H](N)[C@H](CN)[C@@H](N)C(=O)O					1		171.263402	-5.831760533
C[C@@](N)(CN)[C@H](N)[C@H](N)C(=O)O					1		171.263402	-5.360978027
NC[C@@H](N)[C@H](N)C[C@H](N)C(=O)O					1		171.263402	-5.686629786
NCC(N)(CN)C[C@H](N)C(=O)O					1		171.263402	-5.859491899
NCC[C@](N)(CN)[C@@H](N)C(=O)O					1		171.263402	-5.858530521
NCC(CN)(CN)[C@@H](N)C(=O)O					1		171.263402	-5.8921723
C[C@@](N)([C@@H](N)CN)[C@H](N)C(=O)O					1		171.263402	-5.365308303
CN(C)[C@H](N)[C@@H](N)[C@H](N)C(=O)O					1		171.263402	-4.456994867
C/N=C(/N)NCC[C@H](N)C(=O)O					1		168.6269433	-3.440349671
C/N=C(/N)N[C@@H](C)[C@@H](N)C(=O)O					1		168.6269433	-3.073438408
C/N=C(/NC)NC[C@H](N)C(=O)O					1		168.6269433	-3.211519396
CC[C@H](NC(=N)N)[C@@H](N)C(=O)O					1		168.6269433	-2.773585231
C[C@H](CNC(=N)N)[C@@H](N)C(=O)O					1		168.6269433	-3.184671808
CNC(=N)NCC[C@H](N)C(=O)O					1		168.6269433	-3.382212348
CNC(=N)N[C@@H](C)[C@H](N)C(=O)O					1		168.6269433	-3.018054755
CN(C)C(=N)NC[C@H](N)C(=O)O					1		168.6269433	-3.172390818
CNC(=N)N(C)C[C@@H](N)C(=O)O					1	1	168.6269433	-3.172389749
CN(CC[C@@H](N)C(=O)O)C(=N)N					1		168.6269433	-3.399015663
C[C@@H]([C@H](N)C(=O)O)N(C)C(=N)N					1		168.6269433	-3.033806835
C/N=C(\N)N(C)C[C@H](N)C(=O)O					1		168.6269433	-3.227363002
NC[C@@H]1CN[C@H]([C@@H](N)C(=O)O)N1					1		158.9069433	-4.766171606
N[C@@H](C(=O)O)[C@H]1NC[C@@H](N)CN1					1		158.9069433	-4.783837961
NC[C@@H]1NC[C@@H]([C@@H](N)C(=O)O)N1					1		158.9069433	-4.927906348
N[C@H](C(=O)O)[C@@H](N)[C@@H]1CNCN1					1		158.9069433	-4.868796907
NC[C@@H]1NCN[C@@H]1[C@H](N)C(=O)O					1		158.9069433	-4.933439545
N[C@H]1CNCN[C@@H]1[C@H](N)C(=O)O					1		158.9069433	-4.800433001
N[C@H](C(=O)O)[C@H](N)C1NCCN1					1		158.9069433	-4.616666548
NCC1([C@H](N)C(=O)O)NCCN1					1		158.9069433	-4.47075513
N[C@@H](C(=O)O)C1(N)CNCNC1					1		158.9069433	-4.857723241
NC[C@@]1([C@H](N)C(=O)O)CNCN1					1		158.9069433	-4.911262072
N[C@H](C(=O)O)[C@H]1NCCNCN1					1		158.9069433	-4.347956317
N[C@@H](C(=O)O)[C@@H]1CNCNCN1					1		158.9069433	-4.239029895
N[C@H](CC1NCNCN1)C(=O)O					1		158.9069433	-3.66086561
CC1([C@@H](N)C(=O)O)NCNCN1					1		158.9069433	-3.697891622
CN1CNC([C@@H](N)C(=O)O)NC1					1		158.9069433	-3.521434851
CN1CNCN[C@H]1[C@@H](N)C(=O)O					1		158.9069433	-3.569674594
N[C@H](CN1CNCNC1)C(=O)O					1		158.9069433	-3.781066102
N[C@H]1CN[C@@H]([C@H](N)C(=O)O)[C@@H]1N					1		158.9069433	-5.374711915
N[C@H](C(=O)O)[C@]1(N)CNC[C@H]1N					1		158.9069433	-5.465757856
N[C@H]1NCC[C@@]1(N)[C@H](N)C(=O)O					1		158.9069433	-5.055533156
NC[C@@H]1C=N[C@@H]([C@H](N)C(=O)O)N1					1		156.2704846	-4.611920131
N[C@@H]1C=N[C@@H]([C@@H](N)C(=O)O)NC1					1		156.2704846	-4.72372024
N[C@@H]1C=NC[C@H]([C@@H](N)C(=O)O)N1					1		156.2704846	-4.679886864
N[C@@H]1C=N[C@@H]([C@@H](N)C(=O)O)CN1					1		156.2704846	-4.74903169
N[C@@H](C(=O)O)[C@@H](N)[C@@H]1C=NCN1					1		156.2704846	-4.654296403
N[C@H]1C=NCN[C@@H]1[C@@H](N)C(=O)O					1		156.2704846	-4.708194291
N[C@@H](C(=O)O)[C@@H](N)[C@H]1N=CCN1					1		156.2704846	-4.623006276
N[C@@H]1C[C@@H]([C@@H](N)C(=O)O)NC=N1					1		156.2704846	-3.735730792
N[C@@H](C(=O)O)[C@@H](N)[C@H]1CNC=N1					1		156.2704846	-4.309740902
NC[C@@H]1N=CN[C@H]1[C@@H](N)C(=O)O					1		156.2704846	-4.279158171
N[C@H]([C@H]1CN=CN1)[C@@H](N)C(=O)O					1		156.2704846	-4.300934898
NC[C@@H]1NC=N[C@H]1[C@H](N)C(=O)O					1		156.2704846	-4.444861759
N[C@H](C(=O)O)[C@@H]1NC=NC[C@H]1N					1		156.2704846	-4.14443629
N[C@@H]1CNC=N[C@@H]1[C@@H](N)C(=O)O					1		156.2704846	-4.146362576
NC[C@H]1N=C[C@@H]([C@@H](N)C(=O)O)N1					1		156.2704846	-4.778401192
NC1=N[C@H](C[C@H](N)C(=O)O)CN1					1		156.2704846	-3.574577894
NC1=NC[C@@H](C[C@H](N)C(=O)O)N1					1		156.2704846	-3.565223111
C[C@]1([C@@H](N)C(=O)O)N=CN[C@H]1N					1		156.2704846	-4.059355864
NC[C@]1([C@H](N)C(=O)O)N=CCN1					1		156.2704846	-4.48866681
N[C@H](C(=O)O)[C@]1(N)CN=CNC1					1		156.2704846	-4.308320812
NC[C@@]1([C@H](N)C(=O)O)CN=CN1					1		156.2704846	-4.474601689
NC[C@]1([C@H](N)C(=O)O)CNC=N1					1		156.2704846	-4.365692436
N[C@@H](C(=O)O)[C@@]1(N)C=NCNC1					1		156.2704846	-4.606712804
NC[C@]1([C@@H](N)C(=O)O)C=NCN1					1		156.2704846	-4.661589479
N[C@H](C[C@@H]1N=CNCN1)C(=O)O					1		156.2704846	-3.756611204
N[C@H](C[C@@H]1NC=NCN1)C(=O)O					1		156.2704846	-3.71477806
N[C@H](C(=O)O)[C@H]1NCC=NCN1					1		156.2704846	-4.146302581
N[C@H](C(=O)O)[C@@H]1N=CCNCN1					1		156.2704846	-4.246152922
N[C@H](C(=O)O)[C@H]1NC=NCCN1					1		156.2704846	-3.512001005
N[C@@H](C(=O)O)[C@H]1N=CNCCN1					1		156.2704846	-3.514039887
N[C@@H](C(=O)O)[C@@H]1CNC=NCN1					1		156.2704846	-3.838553153
N[C@@H](C(=O)O)[C@H]1CNCN=CN1					1		156.2704846	-3.713996778
N[C@@H](C(=O)O)[C@H]1CN=CNCN1					1		156.2704846	-3.89578011
N[C@@H](C(=O)O)[C@@H]1CNCNC=N1					1		156.2704846	-3.737920142
N[C@@H](C(=O)O)[C@H]1C=NCNCN1					1		156.2704846	-4.121960996
C[C@@]1([C@H](N)C(=O)O)NC=NCN1					1		156.2704846	-3.373638661
C[C@]1([C@H](N)C(=O)O)N=CNCN1					1		156.2704846	-3.416380596
N[C@@H]1C=N[C@H]([C@@H](N)C(=O)O)[C@H]1N					1		156.2704846	-5.274900967
N[C@@H]1C=NC[C@]1(N)[C@@H](N)C(=O)O					1		156.2704846	-5.313152277
N[C@@H]1CN=C[C@]1(N)[C@@H](N)C(=O)O					1		156.2704846	-5.186388249
NCC1=N[C@H]([C@@H](N)C(=O)O)NC1					1		156.2704846	-4.538852965
NCC1=NC[C@@H]([C@@H](N)C(=O)O)N1					1		156.2704846	-4.482942271
NCC1=N[C@@H]([C@H](N)C(=O)O)CN1					1		156.2704846	-4.468942939
NC1=N[C@H]([C@H](N)C(=O)O)CNC1					1		156.2704846	-4.120553642
NC1=NCN[C@@H]([C@@H](N)C(=O)O)C1					1		156.2704846	-3.838819442
N[C@H](C1=NCNC1)[C@@H](N)C(=O)O					1		156.2704846	-4.329748706
NCC1=NCN[C@@H]1[C@@H](N)C(=O)O					1		156.2704846	-4.613115626
NC1=NCC[C@@H]([C@@H](N)C(=O)O)N1					1		156.2704846	-3.542558989
NC1=N[C@@H]([C@@H](N)C(=O)O)CCN1					1		156.2704846	-3.543270253
NC1=NC[C@@H]([C@H](N)C(=O)O)CN1					1		156.2704846	-3.619592251
N[C@H](C(=O)O)[C@H](N)C1=NCCN1					1		156.2704846	-4.153590733
C[C@]1([C@H](N)C(=O)O)CN=C(N)N1					1		156.2704846	-3.323029809
C[C@]1([C@H](N)C(=O)O)CNC(N)=N1					1		156.2704846	-3.322149051
C[C@@]1([C@@H](N)C(=O)O)NCN=C1N					1		156.2704846	-3.482913509
CC1=NCN[C@@H]([C@H](N)C(=O)O)N1					1		156.2704846	-3.370207656
CC1=N[C@@H]([C@@H](N)C(=O)O)NCN1					1		156.2704846	-3.377649329
CNC1=NC[C@@H]([C@@H](N)C(=O)O)N1					1		156.2704846	-3.324835999
C/N=C1/NC[C@@H]([C@@H](N)C(=O)O)N1					1		156.2704846	-3.323631239
CNC1=N[C@@H]([C@H](N)C(=O)O)CN1					1		156.2704846	-3.324088988
N[C@H](CC1=NCNCN1)C(=O)O					1		156.2704846	-3.639254665
C=C/N=C(\N)NC[C@@H](N)C(=O)O					1		165.9904846	-2.985533377
C=C(N)C(=N)[C@H](N)[C@@H](N)C(=O)O					1		165.9904846	-4.764170279
N=C1NC[C@@H](C[C@H](N)C(=O)O)N1					1		156.2704846	-3.500162459
CN1C=NCN[C@H]1[C@H](N)C(=O)O					1		156.2704846	-3.285111951
CN1C=N[C@@H]([C@@H](N)C(=O)O)NC1					1		156.2704846	-3.296408576
CN1CN=CN[C@@H]1[C@H](N)C(=O)O					1		156.2704846	-3.195919189
CN1CNC=N[C@@H]1[C@H](N)C(=O)O					1		156.2704846	-3.224490456
N[C@@H](CN1C=NCNC1)C(=O)O					1		156.2704846	-3.648017327
N[C@@H](CN1CN=CNC1)C(=O)O					1		156.2704846	-3.838411879
N=C1CNC([C@H](N)C(=O)O)NC1					1		156.2704846	-4.45637937
N=C1NCC[C@@H]([C@H](N)C(=O)O)N1					1		156.2704846	-3.487177722
N=C1NCC([C@H](N)C(=O)O)CN1					1		156.2704846	-3.557892216
C[C@@]1([C@H](N)C(=O)O)CNC(=N)N1					1		156.2704846	-3.266605662
CN1C(=N)NC[C@H]1[C@H](N)C(=O)O					1		156.2704846	-3.284802842
N=C1NCCN1C[C@@H](N)C(=O)O					1		156.2704846	-3.345803747
CN1C(N)=NC[C@@H]1[C@@H](N)C(=O)O					1		156.2704846	-3.3405991
CN1C[C@@H]([C@@H](N)C(=O)O)N=C1N					1		156.2704846	-3.339891327
C=C[C@H](NC(=N)N)[C@H](N)C(=O)O					1		165.9904846	-2.922483862
NC[C@H]1N=C([C@H](N)C(=O)O)CN1					1		156.2704846	-4.217630819
NC[C@@H]1NCN=C1[C@H](N)C(=O)O					1		156.2704846	-4.139204672
N[C@H]1CNCN=C1[C@H](N)C(=O)O					1		156.2704846	-4.075739236
N[C@@H](C(=O)O)C1=NCNCCN1					1		156.2704846	-3.758447906
N[C@H](C(=O)O)C1=NCNCNC1					1		156.2704846	-3.655661945
N[C@H]1CN=C([C@@H](N)C(=O)O)[C@H]1N					1		156.2704846	-4.652116047
C=C(CNC(=N)N)[C@@H](N)C(=O)O					1		165.9904846	-3.332499411
N=C(N)NC/C=C/[C@H](N)C(=O)O					1		165.9904846	-3.201722026
CN1CN=C([C@@H](N)C(=O)O)NC1					1		156.2704846	-3.588393542
N[C@H](C(=O)O)[C@H](N)C1NC=CN1					1		156.2704846	-4.47146351
NCC1=CN[C@H]([C@H](N)C(=O)O)N1					1		156.2704846	-5.052151284
N/C=C1/CN[C@@H]([C@H](N)C(=O)O)N1					1		156.2704846	-4.815195755
NC1=CN[C@@H]([C@@H](N)C(=O)O)NC1					1		156.2704846	-4.817190082
N/C=C1/NC[C@@H]([C@@H](N)C(=O)O)N1					1		156.2704846	-4.532582226
N[C@H](C1=CNCN1)[C@@H](N)C(=O)O					1		156.2704846	-4.973015356
N/C=C1\NCN[C@H]1[C@@H](N)C(=O)O					1		156.2704846	-4.95339329
NCC1([C@H](N)C(=O)O)NC=CN1					1		156.2704846	-4.364833429
N[C@@H](C(=O)O)[C@H]1NC=CNCN1					1		156.2704846	-3.958884892
NC1=CN[C@@H]([C@H](N)C(=O)O)[C@H]1N					1		156.2704846	-5.564028453
NC1=C[C@@H](N)[C@@H]([C@H](N)C(=O)O)N1					1		156.2704846	-4.601077642
N[C@@H]1NC=C[C@@]1(N)[C@@H](N)C(=O)O					1		156.2704846	-4.782363127
NC1=C[C@@](N)([C@H](N)C(=O)O)CN1					1		156.2704846	-4.690956592
C[C@@]1([C@H](N)C(=O)O)NC=C(N)N1					1		156.2704846	-3.817983618
N[C@H](C(=O)O)[C@H]1N[C@H]2CN[C@@H]1N2					1		146.5504846	-3.957734102
N[C@@H](C(=O)O)[C@]12CN[C@H](CN1)N2					1		146.5504846	-3.81768805
N[C@@H](C(=O)O)[C@H]1N[C@H]2CN1CN2					1		146.5504846	-3.540837216
N[C@@H](C(=O)O)[C@@H]1C2NCN1CN2					1		146.5504846	-3.659688103
N[C@@H](C(=O)O)C12CN(CN1)CN2					1		146.5504846	-3.456858889
N[C@H](C(=O)O)C1=CNCNCN1					1		156.2704846	-4.500728696
NC[C@@H]1NC=C([C@H](N)C(=O)O)N1					1		156.2704846	-5.022799737
NC1=C([C@H](N)C(=O)O)NC[C@@H]1N					1		156.2704846	-6.018928204
NC1=C([C@@H](N)C(=O)O)CN[C@H]1N					1		156.2704846	-5.516575592
N[C@@H](C=C1NCNCN1)C(=O)O					1		156.2704846	-3.520094767
NCC1=C([C@@H](N)C(=O)O)NCN1					1		156.2704846	-5.524130609
NC1=C([C@@H](N)C(=O)O)NCNC1					1		156.2704846	-5.519163978
N[C@H](C(=O)O)[C@H]1NC=CN=CN1					1		153.6340259	-3.437718637
N[C@@H](C(=O)O)[C@@H]1N=CNC=CN1					1		153.6340259	-3.479933041
N[C@H](CNc1c[nH]cn1)C(=O)O					1		142.7340259	-3.478924756
N[C@H](CNc1cnc[nH]1)C(=O)O					1		142.7340259	-3.567676915
N[C@H](CNc1ncc[nH]1)C(=O)O					1		142.7340259	-3.334433912
NC1=CN[C@H]([C@H](N)C(=O)O)N=C1					1		153.6340259	-4.619383491
N[C@H](C(=O)O)[C@H](N)c1c[nH]cn1					1		142.7340259	-4.137054814
N[C@@H](C(=O)O)[C@@H](N)c1cnc[nH]1					1		142.7340259	-4.4154899
NC1=NC=C[C@@H]([C@H](N)C(=O)O)N1					1		153.6340259	-3.301369787
NC1=N[C@@H]([C@H](N)C(=O)O)C=CN1					1		153.6340259	-3.302217347
N[C@@H](C(=O)O)[C@@H](N)c1ncc[nH]1					1		142.7340259	-4.131990693
N[C@@H](C(=O)O)[C@@]1(N)C=CNC=N1					1		153.6340259	-3.629592682
C=C1N=C(N)N[C@@H]1[C@@H](N)C(=O)O					1		153.6340259	-3.38432559
C=C1NC(N)=N[C@H]1[C@@H](N)C(=O)O					1		153.6340259	-3.38524493
Nc1nc[nH]c1C[C@@H](N)C(=O)O					1		142.7340259	-3.868727382
Nc1[nH]cnc1C[C@@H](N)C(=O)O					1		142.7340259	-4.054203454
Nc1c[nH]c(C[C@@H](N)C(=O)O)n1					1		142.7340259	-3.53845758
Nc1nc(C[C@@H](N)C(=O)O)c[nH]1					1		142.7340259	-3.452390054
Nc1cnc(C[C@H](N)C(=O)O)[nH]1					1		142.7340259	-4.070108357
Nc1ncc(C[C@H](N)C(=O)O)[nH]1					1		142.7340259	-3.515801634
N[C@@H](C(=O)O)[C@H]1N[C@@H]2C=N[C@H]1N2					1		143.9140259	-3.92488738
N[C@@H](C(=O)O)[C@@]12CN[C@@H](C=N1)N2					1		143.9140259	-3.742939485
N[C@@H](C(=O)O)[C@@]12C=N[C@@H](CN1)N2					1		143.9140259	-3.512320894
N=c1[nH]ccn1C[C@H](N)C(=O)O					1		153.6340259	-2.988113688
Nc1cn(C[C@H](N)C(=O)O)cn1					1		142.7340259	-3.569330163
Nc1cncn1C[C@H](N)C(=O)O					1		142.7340259	-3.640644643
Nc1nccn1C[C@H](N)C(=O)O					1	1	142.7340259	-2.921893896
N=C1NC=C[C@@H]([C@H](N)C(=O)O)N1					1		153.6340259	-3.247688627
N=CC1([C@@H](N)C(=O)O)NC=CN1					1		153.6340259	-4.268140032
C=C1NC(=N)N[C@@H]1[C@@H](N)C(=O)O					1		153.6340259	-3.327590286
N=c1[nH]cc(C[C@H](N)C(=O)O)[nH]1					1		153.6340259	-3.364266355
N[C@H](C(=O)O)[C@H]1N[C@H]2CN1C=N2					1		143.9140259	-3.53742706
N[C@@H](C(=O)O)[C@@H]1[C@H]2N=CN1CN2					1		143.9140259	-3.769609903
N[C@@H](C(=O)O)[C@]12CN(C=N1)CN2					1		143.9140259	-3.463245067
N[C@@H](/C=C1/N=CNCN1)C(=O)O					1		153.6340259	-3.002297533
N[C@@H](/C=C1/NC=NCN1)C(=O)O					1		153.6340259	-3.05180278
N[C@@H](C(=O)O)C1=NCNC=CN1					1		153.6340259	-3.866890253
N[C@@H](C(=O)O)C1=CN=CNCN1					1		153.6340259	-4.020120652
N[C@H](C(=O)O)C1=CNC=NCN1					1		153.6340259	-4.093348914
N[C@H](C(=O)O)C1=CNCN=CN1					1		153.6340259	-3.961363732
N[C@H](C(=O)O)C1=CNCNC=N1					1		153.6340259	-3.940820308
N/C(=C1\C=NCN1)[C@H](N)C(=O)O					1		153.6340259	-5.160804835
NC1=C([C@H](N)C(=O)O)NCN=C1					1		153.6340259	-5.177210469
NCc1ncc([C@@H](N)C(=O)O)[nH]1					1		142.7340259	-4.745008231
NCc1nc([C@@H](N)C(=O)O)c[nH]1					1		142.7340259	-4.297177795
NC1=NC=C([C@@H](N)C(=O)O)NC1					1		153.6340259	-4.426577197
NC1=NC([C@@H](N)C(=O)O)=CNC1					1		153.6340259	-4.385352593
N/C(=C1/CNC=N1)[C@H](N)C(=O)O					1		153.6340259	-4.862625307
NCc1nc[nH]c1[C@@H](N)C(=O)O					1		142.7340259	-4.698655992
N/C(=C1/CN=CN1)[C@H](N)C(=O)O					1		153.6340259	-4.918757755
NCc1[nH]cnc1[C@@H](N)C(=O)O					1		142.7340259	-4.359736102
NC1=C([C@@H](N)C(=O)O)NC=NC1					1		153.6340259	-4.765694756
NC1=C([C@@H](N)C(=O)O)N=CNC1					1		153.6340259	-4.758551515
NC1=NCC=C([C@H](N)C(=O)O)N1					1		153.6340259	-3.644215703
NC1=NC([C@H](N)C(=O)O)=CCN1					1		153.6340259	-3.644162654
NC1=NC=C([C@H](N)C(=O)O)CN1					1		153.6340259	-3.712702376
NC1=NCC([C@@H](N)C(=O)O)=CN1					1		153.6340259	-3.716223904
NC1=CN=C([C@H](N)C(=O)O)[C@H]1N					1		153.6340259	-4.828379059
NC1=C[C@H](N)C([C@@H](N)C(=O)O)=N1					1		153.6340259	-3.973569872
NC1=N[C@H](N)C([C@H](N)C(=O)O)=C1					1		153.6340259	-4.938904206
NC1=C([C@H](N)C(=O)O)[C@@H](N)N=C1					1		153.6340259	-5.166676876
NC1=NC([C@@H](N)C(=O)O)=C[C@H]1N					1		153.6340259	-4.446368942
NC1=NC=C([C@@H](N)C(=O)O)[C@H]1N					1		153.6340259	-5.495529058
NC1=C([C@@H](N)C(=O)O)N=C[C@@H]1N					1		153.6340259	-6.049535497
NC1=C([C@H](N)C(=O)O)C=N[C@@H]1N					1		153.6340259	-5.222585548
NC1=N[C@H](N)C=C1[C@H](N)C(=O)O					1		153.6340259	-3.912541012
NC1=C([C@H](N)C(=O)O)[C@@H](N)C=N1					1		153.6340259	-5.122851029
CNc1c[nH]c([C@@H](N)C(=O)O)n1					1		142.7340259	-3.138929664
CNc1cnc([C@@H](N)C(=O)O)[nH]1					1		142.7340259	-3.037038018
CNc1ncc([C@@H](N)C(=O)O)[nH]1					1		142.7340259	-3.134021305
C/N=c1/[nH]cc([C@@H](N)C(=O)O)[nH]1					1		153.6340259	-3.180542186
CNc1nc([C@H](N)C(=O)O)c[nH]1					1		142.7340259	-2.958201578
CNc1nc[nH]c1[C@H](N)C(=O)O					1		142.7340259	-3.613153783
CNc1[nH]cnc1[C@H](N)C(=O)O					1		142.7340259	-2.957611146
NC1=N/C(=C/[C@@H](N)C(=O)O)CN1					1		153.6340259	-3.682806826
NC1=NC/C(=C\[C@H](N)C(=O)O)N1					1		153.6340259	-3.667880891
Cc1nc(N)c([C@H](N)C(=O)O)[nH]1					1		142.7340259	-3.784690227
Cc1nc([C@@H](N)C(=O)O)c(N)[nH]1					1		142.7340259	-3.506029239
Cc1nc(N)[nH]c1[C@@H](N)C(=O)O					1		142.7340259	-3.408277058
Cc1[nH]c(N)nc1[C@@H](N)C(=O)O					1		142.7340259	-2.748794081
NC1=C(N)N=C([C@@H](N)C(=O)O)C1					1		153.6340259	-4.392467763
NC1=NCC([C@@H](N)C(=O)O)=C1N					1		153.6340259	-5.628057096
NC1=NC([C@@H](N)C(=O)O)=C(N)C1					1		153.6340259	-4.852987045
NC1=NC(N)=C([C@H](N)C(=O)O)C1					1		153.6340259	-4.993903743
NC1=NCC(N)=C1[C@H](N)C(=O)O					1		153.6340259	-4.630037939
N[C@@H](C(=O)O)C1=N[C@H]2CN[C@@H]1N2					1		143.9140259	-3.309957808
N=C1NCC=C([C@H](N)C(=O)O)N1					1		153.6340259	-3.59027675
N=C1NC=C([C@H](N)C(=O)O)CN1					1		153.6340259	-3.661353831
Cn1cc([C@@H](N)C(=O)O)[nH]c1=N					1		153.6340259	-3.14102342
Cn1c([C@@H](N)C(=O)O)c[nH]c1=N					1		153.6340259	-3.141018032
Cn1c([C@H](N)C(=O)O)cnc1N					1		142.7340259	-2.898621944
Cn1cc([C@H](N)C(=O)O)nc1N					1		142.7340259	-2.905727065
N=C1NC/C(=C\[C@H](N)C(=O)O)N1					1		153.6340259	-3.607806338
Cc1[nH]c(=N)[nH]c1[C@H](N)C(=O)O					1		153.6340259	-3.201423515
Nc1c[nH]c([C@@H](N)C(=O)O)c1N					1		142.7340259	-4.113280744
Nc1cc(N)c([C@H](N)C(=O)O)[nH]1					1		142.7340259	-4.049945616
Nc1cc([C@H](N)C(=O)O)c(N)[nH]1					1		142.7340259	-3.950772735
N[C@H](C(=O)O)[C@@H]1N=CC=NCN1					1	1	153.6340259	-2.995906213
N[C@H](C(=O)O)[C@@H]1N=CN=CCN1					1		153.6340259	-4.281241367
N[C@H](C(=O)O)[C@@H]1N=CCN=CN1					1		153.6340259	-4.044620296
N[C@@H](C(=O)O)[C@@H]1N=CCNC=N1					1		153.6340259	-3.824721973
N[C@@H](C(=O)O)[C@@H]1CN=CN=CN1					1		153.6340259	-3.695746899
N[C@H](C(=O)O)[C@H]1CNC=NC=N1					1		153.6340259	-3.820417473
N[C@H](C(=O)O)[C@@H]1C=NC=NCN1					1		153.6340259	-4.288346879
N[C@H](C(=O)O)[C@H]1CN=CNC=N1					1		153.6340259	-3.643821763
N[C@H](C(=O)O)[C@@H]1C=NCN=CN1					1		153.6340259	-4.170340171
N[C@@H](C(=O)O)[C@@H]1C=NCNC=N1					1		153.6340259	-4.444739538
N[C@H](CN[C@H]1C=NC=N1)C(=O)O					1		153.6340259	-4.209961901
N[C@H](C[C@H]1N=CN=CN1)C(=O)O					1		153.6340259	-3.911288765
N[C@H](CC1N=CNC=N1)C(=O)O					1		153.6340259	-3.526516518
N[C@H](CNC1=NCN=C1)C(=O)O					1		153.6340259	-3.687177519
N[C@H](CNC1=NC=NC1)C(=O)O					1		153.6340259	-4.702321907
N[C@H](CNC1=NCC=N1)C(=O)O					1		153.6340259	-4.639433955
N[C@H](CC1=NCNC=N1)C(=O)O					1		153.6340259	-4.23136808
N[C@H](CC1=NC=NCN1)C(=O)O					1		153.6340259	-4.212517267
N[C@@H](CC1=NCN=CN1)C(=O)O					1		153.6340259	-3.935254699
N[C@H](C(=O)O)[C@@H](N)C1N=CC=N1					1		153.6340259	-3.516593531
N[C@H]1N=CC=N[C@@H]1[C@@H](N)C(=O)O					1		153.6340259	-3.487294816
N[C@@H](C(=O)O)[C@H]1N=C[C@H](N)C=N1					1		153.6340259	-4.490115155
N[C@@H](C(=O)O)[C@@H](N)[C@H]1C=NC=N1					1		153.6340259	-4.824572128
N[C@H]1C=NC=N[C@H]1[C@@H](N)C(=O)O					1		153.6340259	-4.843714316
N[C@@H]1C=N[C@@H]([C@H](N)C(=O)O)C=N1					1		153.6340259	-4.520482745
N[C@H](C(=O)O)[C@H]1C=NC=N[C@H]1N					1		153.6340259	-4.54405439
NCC1=N[C@@H]([C@H](N)C(=O)O)N=C1					1		153.6340259	-3.768713245
NC1=NC[C@@H]([C@@H](N)C(=O)O)N=C1					1		153.6340259	-3.599656944
NC1=N[C@H]([C@@H](N)C(=O)O)CN=C1					1		153.6340259	-3.465421768
N[C@H](C(=O)O)[C@H](N)C1=NCN=C1					1		153.6340259	-3.503605156
NCC1=N[C@@H]([C@H](N)C(=O)O)C=N1					1		153.6340259	-5.204361645
NC1=N[C@@H]([C@@H](N)C(=O)O)N=CC1					1		153.6340259	-3.465071809
NC1=NC=N[C@H]([C@@H](N)C(=O)O)C1					1		153.6340259	-3.77557045
N[C@@H](C(=O)O)[C@@H](N)C1=NC=NC1					1		153.6340259	-4.501489531
NCC1=NC=N[C@@H]1[C@H](N)C(=O)O					1		153.6340259	-4.764029864
NC1=N[C@@H]([C@H](N)C(=O)O)CC=N1					1		153.6340259	-3.594412016
NC1=NC[C@@H]([C@H](N)C(=O)O)C=N1					1		153.6340259	-3.787850883
N[C@H](C1=NCC=N1)[C@@H](N)C(=O)O					1		153.6340259	-4.942373857
NC1=N[C@@H](C[C@H](N)C(=O)O)N=C1					1		153.6340259	-3.38546536
NC1=NC=N[C@H]1C[C@@H](N)C(=O)O					1		153.6340259	-4.676871473
N[C@H]1N=CN=C1C[C@@H](N)C(=O)O					1		153.6340259	-4.063869468
NC1=N[C@H](C[C@@H](N)C(=O)O)C=N1					1		153.6340259	-4.597842003
N[C@H]1C=NC(C[C@@H](N)C(=O)O)=N1					1		153.6340259	-4.504716094
N[C@@H](C[C@@]1(N)C=NC=N1)C(=O)O					1		153.6340259	-3.913109137
N[C@H](CC1(N)N=CC=N1)C(=O)O					1		153.6340259	-3.181933087
NCC1([C@H](N)C(=O)O)N=CC=N1					1		153.6340259	-3.388748977
N[C@@H](C(=O)O)[C@]1(N)C=NC=NC1					1		153.6340259	-4.785934158
NC[C@@]1([C@H](N)C(=O)O)C=NC=N1					1		153.6340259	-4.881443176
N[C@@H](C(=O)O)C1(N)C=NCN=C1					1		153.6340259	-4.390458652
CC1=N[C@@H]([C@@H](N)C(=O)O)NC=N1					1		153.6340259	-3.964567229
CC1=NC=N[C@@H]([C@@H](N)C(=O)O)N1					1		153.6340259	-3.755032897
CC1=N[C@@H]([C@@H](N)C(=O)O)N=CN1					1		153.6340259	-3.178705881
C/N=C1\N=C[C@H]([C@@H](N)C(=O)O)N1					1		153.6340259	-3.436304126
CNC1=N[C@H]([C@@H](N)C(=O)O)C=N1					1		153.6340259	-4.388762709
CNC1=NC=N[C@H]1[C@H](N)C(=O)O					1		153.6340259	-4.623490578
C[C@]1([C@H](N)C(=O)O)N=CN=CN1					1		153.6340259	-3.782841251
CN[C@]1([C@@H](N)C(=O)O)C=NC=N1					1		153.6340259	-3.715913265
CC1([C@@H](N)C(=O)O)N=CNC=N1					1		153.6340259	-2.953566673
C[C@@]1([C@@H](N)C(=O)O)N=CC(N)=N1					1		153.6340259	-3.249697891
CC1=N[C@@](N)([C@H](N)C(=O)O)C=N1					1		153.6340259	-4.102357931
CC1=NC=N[C@@]1(N)[C@@H](N)C(=O)O					1		153.6340259	-3.662726914
C[C@@]1([C@H](N)C(=O)O)C=NC(N)=N1					1		153.6340259	-3.37699831
C[C@]1([C@@H](N)C(=O)O)N=CN=C1N					1		153.6340259	-4.01664349
CC1=N[C@@H]([C@@H](N)C(=O)O)N=C1N					1		153.6340259	-3.380799347
CC1=N[C@H]([C@@H](N)C(=O)O)C(N)=N1					1		153.6340259	-4.698966881
CC1=NC(N)=N[C@H]1[C@H](N)C(=O)O					1		153.6340259	-4.898653288
NC1=NCN=C1C[C@H](N)C(=O)O					1		153.6340259	-3.588698922
NC1=NC(C[C@H](N)C(=O)O)=NC1					1		153.6340259	-4.750431962
NC1=NCC(C[C@@H](N)C(=O)O)=N1					1		153.6340259	-4.279031979
N=C1N=CC[C@H]([C@H](N)C(=O)O)N1					1		153.6340259	-3.522666903
N=C1N=C[C@H]([C@H](N)C(=O)O)CN1					1		153.6340259	-3.661943964
N=C1N=C[C@H](C[C@H](N)C(=O)O)N1					1		153.6340259	-3.755007517
N[C@@H](CN1C=NC=NC1)C(=O)O					1		153.6340259	-4.138465117
N[C@@H](CN1C=NCN=C1)C(=O)O					1		153.6340259	-3.701614351
CC1=NC(=N)N[C@H]1[C@@H](N)C(=O)O					1		153.6340259	-3.157270984
N=C1N=C(C[C@@H](N)C(=O)O)CN1					1		153.6340259	-3.513250916
CN1C(=N)N=C[C@H]1[C@H](N)C(=O)O					1		153.6340259	-3.363417648
CN1C=NC=N[C@@H]1[C@@H](N)C(=O)O					1		153.6340259	-3.710313238
CN1C=NC([C@H](N)C(=O)O)N=C1					1		153.6340259	-2.913424876
CN[C@H]1N=CN=C1[C@H](N)C(=O)O					1		153.6340259	-3.533487934
N[C@@H](C(=O)O)C1=NC=NCNC1					1		153.6340259	-3.821113873
N[C@H](C(=O)O)C1=NCN=CNC1					1		153.6340259	-3.447390993
N[C@H](C(=O)O)C1=NCNC=NC1					1		153.6340259	-3.606037638
N[C@H](C(=O)O)C1=NCNCN=C1					1		153.6340259	-2.821840678
N[C@H]1C=NCN=C1[C@@H](N)C(=O)O					1		153.6340259	-3.885294941
NC[C@@H]1N=CN=C1[C@H](N)C(=O)O					1		153.6340259	-4.339886988
N[C@H](C(=O)O)C1=NC=NC[C@H]1N					1		153.6340259	-4.256233295
NC[C@@H]1N=CC([C@H](N)C(=O)O)=N1					1		153.6340259	-3.328157425
CC1=N[C@@H](N)C([C@@H](N)C(=O)O)=N1					1		153.6340259	-3.951822985
C[C@@]1(N)N=CN=C1[C@H](N)C(=O)O					1		153.6340259	-3.489691195
N=C1CC([C@H](N)C(=O)O)=N[C@H]1N					1		153.6340259	-3.509766178
CNC1=NCC([C@@H](N)C(=O)O)=N1					1		153.6340259	-3.91909644
C/N=C1\N=C([C@@H](N)C(=O)O)CN1					1		153.6340259	-2.968856579
CNC1=NCN=C1[C@H](N)C(=O)O					1		153.6340259	-2.983255027
C/N=C1\NCN=C1[C@H](N)C(=O)O					1		153.6340259	-2.970576534
NCC1=NCC([C@@H](N)C(=O)O)=N1					1		153.6340259	-4.718286853
NCC1=NCN=C1[C@H](N)C(=O)O					1		153.6340259	-3.565379692
NC1=NCCC([C@@H](N)C(=O)O)=N1					1		153.6340259	-2.979853784
N=C1N=C([C@H](N)C(=O)O)CCN1					1		153.6340259	-2.9107947
CN1CC([C@H](N)C(=O)O)=NC1=N					1		153.6340259	-2.910104442
N[C@@H](C(=O)O)[C@@]12C=N[C@@H](C=N1)N2					1		141.2775672	-3.508734398
N[C@H](C(=O)O)[C@@H]1C2N=CN1C=N2					1		141.2775672	-3.54762697
N[C@H](C(=O)O)C12CN(C=N1)C=N2					1		141.2775672	-2.665291174
N[C@@H](C(=O)O)C1=CN=CN=CN1					1		150.9975672	-4.444521354
N[C@@H](C(=O)O)C1=CNC=NC=N1					1		150.9975672	-4.458190287
N[C@@H](C(=O)O)C1=CN=CNC=N1					1		150.9975672	-3.979704545
N[C@H](C=C1N=CNC=N1)C(=O)O					1		150.9975672	-3.42089599
N[C@H](/C=C1/N=CN=CN1)C(=O)O					1		150.9975672	-3.753882229
NC1=NC=N/C1=C/[C@H](N)C(=O)O					1		150.9975672	-4.552208498
NC1=N/C(=C\[C@@H](N)C(=O)O)N=C1					1		150.9975672	-3.260209988
NC1=N/C(=C\[C@@H](N)C(=O)O)C=N1					1		150.9975672	-3.736097264
C=C1N=C(N)N=C1[C@@H](N)C(=O)O					1		150.9975672	-2.729844743
N=C1N=CC([C@@H](N)C(=O)O)=C1N					1		150.9975672	-5.304364687
N[C@H](C(=O)O)C1=N[C@@H]2C=N[C@H]1N2					1		141.2775672	-3.302535149
N=c1nc([C@@H](N)C(=O)O)cc[nH]1					1		150.9975672	-2.905858149
N=c1nccc([C@@H](N)C(=O)O)[nH]1					1		150.9975672	-3.461167582
N=c1ncc([C@@H](N)C(=O)O)c[nH]1					1		150.9975672	-3.536358574
N=C1N=C/C(=C/[C@@H](N)C(=O)O)N1					1		150.9975672	-3.529583422
C=C1NC(=N)N=C1[C@@H](N)C(=O)O					1		150.9975672	-2.625859261
N=C1N=CC([C@H](N)C(=O)O)C=N1					1		150.9975672	-4.125623649
N=C1N=CC(C[C@@H](N)C(=O)O)=N1					1		150.9975672	-3.123619567
N[C@@H](C(=O)O)[C@H]1N=CC=NC=N1					1		150.9975672	-3.178187829
N[C@@H](C(=O)O)[C@H]1C=NC=NC=N1					1		150.9975672	-4.465361828
N[C@@H](C(=O)O)C1=NC=NC=NC1					1		150.9975672	-4.004808492
N[C@@H](C(=O)O)C1=NCN=CN=C1					1		150.9975672	-3.007487639
N[C@@H](C(=O)O)C1=NC=NCN=C1					1		150.9975672	-3.007147105
CC1=NC(=N)N=C1[C@H](N)C(=O)O					1		150.9975672	-2.846226062
C/N=C1/N=CC([C@H](N)C(=O)O)=N1					1		150.9975672	-2.821110504
Nc1cnc([C@@H](N)C(=O)O)nc1					1		140.0975672	-3.693781802
Nc1ccnc([C@H](N)C(=O)O)n1					1		140.0975672	-3.094728314
Nc1cnc([C@H](N)C(=O)O)cn1					1		140.0975672	-3.756282344
Nc1cncc([C@H](N)C(=O)O)n1					1		140.0975672	-3.755535973
Nc1cc([C@@H](N)C(=O)O)ncn1					1		140.0975672	-3.256626876
Nc1cncnc1[C@H](N)C(=O)O					1		140.0975672	-3.833954996
Nc1nccc([C@@H](N)C(=O)O)n1					1		140.0975672	-3.161452861
Nc1ncc([C@@H](N)C(=O)O)cn1					1		140.0975672	-3.54745396
Nc1nccnc1[C@@H](N)C(=O)O					1		140.0975672	-3.75121084
Nc1ncncc1[C@H](N)C(=O)O					1		140.0975672	-3.652432143
Cc1ncnc([C@H](N)C(=O)O)n1					1		140.0975672	-2.644304102
N[C@@H](Cc1ncncn1)C(=O)O					1		140.0975672	-3.292439968
NC[C@@H](N)[C@H](N)[C@H](N)C(=O)O					1		153.9674174	-5.66356873
NCC(N)(CN)[C@@H](N)C(=O)O					1		153.9674174	-5.720333253
C/N=C(/N)NC[C@@H](N)C(=O)O					1		151.3309587	-3.490152209
N=C(N)NCC[C@@H](N)C(=O)O					1		151.3309587	-3.663211903
C[C@@H](NC(=N)N)[C@H](N)C(=O)O					1		151.3309587	-3.296225838
CNC(=N)NC[C@@H](N)C(=O)O					1		151.3309587	-3.434648788
CN(C[C@@H](N)C(=O)O)C(=N)N					1		151.3309587	-3.450405583
N[C@@H](C(=O)O)C1NCNCN1					1		141.6109587	-3.952778343
N[C@H](C(=O)O)[C@H]1NC=NCN1					1		138.9745	-3.559488161
N[C@@H](C(=O)O)[C@H]1N=CNCN1					1	1	138.9745	-3.572371217
NC1=NC[C@@H]([C@H](N)C(=O)O)N1					1		138.9745	-3.603226597
NC1=N[C@H]([C@@H](N)C(=O)O)CN1					1		138.9745	-3.602471244
N=C1NC[C@@H]([C@@H](N)C(=O)O)N1					1		138.9745	-3.546978313
Nc1ncc([C@H](N)C(=O)O)[nH]1					1		125.4380413	-3.05132156
Nc1nc([C@H](N)C(=O)O)c[nH]1					1		125.4380413	-3.011152874
Nc1nc[nH]c1[C@H](N)C(=O)O					1		125.4380413	-3.794005212
Nc1[nH]cnc1[C@H](N)C(=O)O					1		125.4380413	-3.23965293
N=c1[nH]cc([C@H](N)C(=O)O)[nH]1					1		136.3380413	-3.403387458
N[C@H](C(=O)O)[C@@H]1N=CN=CN1					1		136.3380413	-4.01002965
N[C@H](C(=O)O)C1N=CNC=N1					1		136.3380413	-3.251507437
NC1=N[C@H]([C@H](N)C(=O)O)N=C1					1		136.3380413	-3.625007759
NC1=N[C@@H]([C@H](N)C(=O)O)C=N1					1		136.3380413	-4.657401788
NC1=NC=N[C@H]1[C@H](N)C(=O)O					1		136.3380413	-4.854169617
N[C@H](C(=O)O)[C@]1(N)C=NC=N1					1		136.3380413	-4.159165499
N=C1C=N[C@H]([C@H](N)C(=O)O)N1					1		136.3380413	-3.463252253
N=C1N=C[C@H]([C@H](N)C(=O)O)N1					1		136.3380413	-3.623954871
N[C@@H]1N=CN=C1[C@@H](N)C(=O)O					1		136.3380413	-4.01115608
NC1=NCC([C@H](N)C(=O)O)=N1					1		136.3380413	-4.184664482
NC1=NCN=C1[C@@H](N)C(=O)O					1		136.3380413	-3.314779872
N=C1N=C([C@H](N)C(=O)O)CN1					1		136.3380413	-3.171447374
N=C1N=CC([C@@H](N)C(=O)O)=N1					1		133.7015826	-3.049302109
N[C@@H](C(=O)O)c1ncncn1					1		122.8015826	-3.248935913
N=C(N)NC[C@@H](N)C(=O)O					1		134.034974	-3.712868819
C[C@H](NCCN)[C@@H](N)C(=O)O					1	1	160.2666418	-4.180366506
CNCC[C@H](N)[C@@H](N)C(=O)O					1		160.2666418	-4.59947769
CN[C@@H](CCN)[C@@H](N)C(=O)O					1		160.2666418	-4.48820929
CNC[C@@H](CN)[C@@H](N)C(=O)O					1		160.2666418	-4.504325668
NCCCNC[C@@H](N)C(=O)O					1		160.2666418	-4.536651422
NCCNCC[C@@H](N)C(=O)O					1		160.2666418	-4.604499363
CC[C@@H](N)NC[C@@H](N)C(=O)O					1		160.2666418	-3.72449834
CN[C@H](CN)C[C@@H](N)C(=O)O					1		160.2666418	-4.542447228
CNC[C@@H](N)C[C@@H](N)C(=O)O					1		160.2666418	-4.617610238
CNC[C@](C)(N)[C@@H](N)C(=O)O					1		160.2666418	-4.190941418
CN[C@@](C)(CN)[C@@H](N)C(=O)O					1		160.2666418	-4.223986405
NCCC[C@@H](N)[C@H](N)C(=O)O					1		160.2666418	-4.423709616
NCC[C@H](CN)[C@H](N)C(=O)O					1		160.2666418	-4.843431344
C[C@@H](CN)[C@@H](N)[C@@H](N)C(=O)O					1		160.2666418	-4.403126646
CC[C@@H](N)[C@H](N)[C@@H](N)C(=O)O					1		160.2666418	-3.877827864
C[C@@H]([C@H](N)C(=O)O)[C@@H](N)CN					1		160.2666418	-4.459226465
CC(C)(N)[C@H](N)[C@H](N)C(=O)O					1		160.2666418	-4.116179509
NC[C@@H](N)CC[C@H](N)C(=O)O					1		160.2666418	-4.474106664
NCC(CN)C[C@@H](N)C(=O)O					1		160.2666418	-4.805805979
NCC[C@@H](N)C[C@@H](N)C(=O)O					1		160.2666418	-4.845787626
C[C@@](N)(CN)C[C@@H](N)C(=O)O					1		160.2666418	-4.621261011
C[C@](N)(CCN)[C@@H](N)C(=O)O					1		160.2666418	-4.611381268
CC[C@@](N)(CN)[C@H](N)C(=O)O					1		160.2666418	-4.004158479
CC(CN)(CN)[C@H](N)C(=O)O					1		160.2666418	-4.471078098
CN(C)C[C@H](N)[C@H](N)C(=O)O					1		160.2666418	-4.046136251
CN(C)[C@@H](CN)[C@@H](N)C(=O)O					1		160.2666418	-4.026289847
CN(CCN)C[C@H](N)C(=O)O					1		160.2666418	-4.220345623
CNC[C@H](NC)[C@H](N)C(=O)O					1		160.2666418	-4.095469898
CNCCNC[C@@H](N)C(=O)O					1		160.2666418	-4.308107937
CN(C)CNC[C@H](N)C(=O)O					1		160.2666418	-3.55070247
CNCN(C)C[C@@H](N)C(=O)O					1		160.2666418	-3.84803759
CN[C@@H]([C@H](N)C(=O)O)N(C)C					1		160.2666418	-3.314135542
C=C[C@H](N)[C@@H](N)[C@@H](N)C(=O)O					1		157.6301831	-4.002888929
C=C(CN)[C@H](N)[C@H](N)C(=O)O					1		157.6301831	-4.556356478
C=C[C@@](N)(CN)[C@H](N)C(=O)O					1		157.6301831	-4.155272821
NC/C=C/[C@@H](N)[C@H](N)C(=O)O					1		157.6301831	-4.612474652
NC[C@H](N)/C=C\[C@H](N)C(=O)O					1		157.6301831	-4.485811052
C=C([C@H](N)C(=O)O)[C@@H](N)CN					1		157.6301831	-4.548559053
NC/C=C(\CN)[C@@H](N)C(=O)O					1		157.6301831	-4.995178606
NCC(=C[C@H](N)C(=O)O)CN					1		157.6301831	-4.910201354
N[C@@H](C(=O)O)C1NCCCN1					1		147.9101831	-3.804048925
N[C@@H](C(=O)O)[C@H]1CNCCN1					1		147.9101831	-4.235214118
N[C@H](C(=O)O)[C@H]1CCNCN1					1		147.9101831	-4.12680693
N[C@@H](C(=O)O)C1CNCNC1					1		147.9101831	-4.001996335
N[C@@H](C[C@@H]1CNCN1)C(=O)O					1		147.9101831	-4.131381555
N[C@@H](CC1NCCN1)C(=O)O					1		147.9101831	-3.652790894
CC1([C@H](N)C(=O)O)NCCN1					1		147.9101831	-3.671222098
C[C@@]1([C@@H](N)C(=O)O)CNCN1					1		147.9101831	-3.800808251
CN1CCN[C@@H]1[C@@H](N)C(=O)O					1	1	147.9101831	-3.512827034
CN1CN[C@@H]([C@@H](N)C(=O)O)C1					1		147.9101831	-3.631880669
CN1CNC[C@@H]1[C@@H](N)C(=O)O					1		147.9101831	-3.703932041
N[C@H](CN1CCNC1)C(=O)O					1		147.9101831	-4.020124103
N[C@H](C(=O)O)[C@@H]1C[C@@H](N)CN1					1		147.9101831	-4.575822112
N[C@@H]1CCN[C@@H]1[C@@H](N)C(=O)O					1		147.9101831	-4.55800887
N[C@@H]1CNC[C@@H]1[C@@H](N)C(=O)O					1		147.9101831	-4.621940431
N[C@H](C(=O)O)[C@]1(N)CCNC1					1		147.9101831	-4.696010777
N[C@H](C(=O)O)[C@@H]1C[C@@H](N)C=N1					1		145.2737244	-4.558626494
N[C@H]1C=NC[C@H]1[C@@H](N)C(=O)O					1		145.2737244	-4.438909766
N[C@@H]1CC=N[C@H]1[C@@H](N)C(=O)O					1		145.2737244	-4.324187287
N[C@@H]1CN=C[C@H]1[C@H](N)C(=O)O					1		145.2737244	-4.490666187
N[C@H](C(=O)O)[C@@]1(N)CCC=N1					1		145.2737244	-3.75638369
N[C@H](C(=O)O)[C@@]1(N)CC=NC1					1		145.2737244	-4.441804725
N[C@@H](C(=O)O)[C@]1(N)C=NCC1					1		145.2737244	-4.348278267
N[C@H](C[C@@H]1C=NCN1)C(=O)O					1		145.2737244	-3.805365294
N[C@@H](C[C@@H]1N=CCN1)C(=O)O					1		145.2737244	-3.587955093
N[C@H](C[C@H]1CNC=N1)C(=O)O					1		145.2737244	-3.567416649
N[C@H](C[C@@H]1CN=CN1)C(=O)O					1		145.2737244	-3.489331128
N[C@@H](C(=O)O)[C@@H]1N=CCCN1					1		145.2737244	-3.602799125
N[C@@H](C(=O)O)[C@H]1CN=CCN1					1		145.2737244	-4.170562553
N[C@@H](C(=O)O)[C@@H]1CNCC=N1					1		145.2737244	-4.172234245
N[C@@H](C(=O)O)[C@@H]1CC=NCN1					1		145.2737244	-3.796638189
N[C@@H](C(=O)O)[C@@H]1CCN=CN1					1		145.2737244	-3.329982435
N[C@@H](C(=O)O)[C@@H]1CCNC=N1					1		145.2737244	-3.333899431
N[C@@H](C(=O)O)[C@@H]1CN=CNC1					1		145.2737244	-3.465058468
N[C@@H](C(=O)O)[C@@H]1C=NCCN1					1		145.2737244	-4.019723597
N[C@@H](C(=O)O)[C@H]1C=NCNC1					1		145.2737244	-3.885162389
C[C@]1([C@@H](N)C(=O)O)N=CCN1					1		145.2737244	-3.588209109
C[C@]1([C@H](N)C(=O)O)CN=CN1					1		145.2737244	-3.142972578
C[C@]1([C@H](N)C(=O)O)CNC=N1					1		145.2737244	-3.13706673
C[C@@]1([C@H](N)C(=O)O)C=NCN1					1		145.2737244	-3.424484148
CC1=N[C@H]([C@H](N)C(=O)O)NC1					1		145.2737244	-3.344145831
CC1=NC[C@@H]([C@H](N)C(=O)O)N1					1		145.2737244	-3.336784321
CC1=N[C@@H]([C@@H](N)C(=O)O)CN1					1		145.2737244	-3.332971534
CC1=NCN[C@@H]1[C@@H](N)C(=O)O					1		145.2737244	-3.36668656
N[C@H](CC1=NCNC1)C(=O)O					1		145.2737244	-3.500340485
N[C@@H](CC1=NCCN1)C(=O)O					1		145.2737244	-3.289894819
CN1CC=N[C@H]1[C@H](N)C(=O)O					1		145.2737244	-3.446237569
CN1C=NC[C@H]1[C@H](N)C(=O)O					1		145.2737244	-3.137057623
CN1C=N[C@H]([C@@H](N)C(=O)O)C1					1		145.2737244	-3.132736417
CN1CN=C[C@@H]1[C@@H](N)C(=O)O					1		145.2737244	-3.473487142
N[C@@H](CN1CC=NC1)C(=O)O					1		145.2737244	-3.696927161
N[C@@H](CN1C=NCC1)C(=O)O					1		145.2737244	-3.196375261
N[C@H](C(=O)O)C1=NC[C@H](N)C1					1		145.2737244	-3.79349989
N[C@H]1CCN=C1[C@@H](N)C(=O)O					1		145.2737244	-3.770380485
N[C@H](C(=O)O)C1=NCCNC1					1		145.2737244	-3.628111888
N[C@H](C(=O)O)C1=NCNCC1					1		145.2737244	-3.197203454
CN1CN=C([C@H](N)C(=O)O)C1					1		145.2737244	-2.994471806
C=C1CN[C@@H]([C@@H](N)C(=O)O)N1					1		145.2737244	-3.583495946
C=C1NCN[C@@H]1[C@@H](N)C(=O)O					1		145.2737244	-3.727124295
N[C@@H](C(=O)O)[C@H]1NC=CCN1					1		145.2737244	-3.500885478
N[C@H](C(=O)O)[C@@H]1CNC=CN1					1		145.2737244	-4.140570198
N[C@H](C(=O)O)[C@@H]1C=CNCN1					1		145.2737244	-3.638486048
N[C@@H](CC1NC=CN1)C(=O)O					1		145.2737244	-3.432348417
N[C@@H](CC1=CNCN1)C(=O)O					1		145.2737244	-4.146894781
N[C@H](CN1C=CNC1)C(=O)O					1		145.2737244	-3.544162514
N[C@@H]1C=CN[C@@H]1[C@@H](N)C(=O)O					1		145.2737244	-4.229298113
NC1=CN[C@H]([C@H](N)C(=O)O)C1					1		145.2737244	-4.823530748
NC1=C[C@@H]([C@@H](N)C(=O)O)NC1					1		145.2737244	-4.660644606
N[C@H](C(=O)O)[C@]1(N)C=CNC1					1		145.2737244	-4.328636306
CC1=CN[C@@H]([C@@H](N)C(=O)O)N1					1		145.2737244	-3.612548681
CC1([C@@H](N)C(=O)O)NC=CN1					1		145.2737244	-3.438660442
CN1C=CN[C@@H]1[C@@H](N)C(=O)O					1		145.2737244	-3.299555382
N[C@H](C(=O)O)C1=CCNCN1					1		145.2737244	-4.229437277
N[C@H](C(=O)O)C1=CNCCN1					1		145.2737244	-4.431513094
N[C@H](C(=O)O)C1=CNCNC1					1		145.2737244	-4.072263804
CN1C=C([C@@H](N)C(=O)O)NC1					1		145.2737244	-3.794574615
CN1CNC=C1[C@@H](N)C(=O)O					1		145.2737244	-3.795183555
N[C@H]1C=C([C@@H](N)C(=O)O)NC1					1		145.2737244	-4.729497703
N[C@@H]1CNC=C1[C@@H](N)C(=O)O					1		145.2737244	-4.608963514
N[C@H](/C=C1\CNCN1)C(=O)O					1		145.2737244	-4.142369652
N[C@@H](C=C1NCCN1)C(=O)O					1		145.2737244	-3.474394732
CC1=C([C@@H](N)C(=O)O)NCN1					1		145.2737244	-4.108326483
NC1=C([C@@H](N)C(=O)O)NCC1					1		145.2737244	-5.1949027
NC1=C([C@@H](N)C(=O)O)CNC1					1		145.2737244	-5.084249919
NC1=C([C@@H](N)C(=O)O)CCN1					1		145.2737244	-4.028275356
C=C1C=N[C@H]([C@H](N)C(=O)O)N1					1		142.6372657	-3.415024239
C=C1N=CN[C@@H]1[C@H](N)C(=O)O					1		142.6372657	-3.255005532
C=C1NC=N[C@@H]1[C@@H](N)C(=O)O					1		142.6372657	-3.245284611
N[C@@H](C(=O)O)[C@@H]1N=CC=CN1					1		142.6372657	-3.542738117
N[C@@H](C(=O)O)[C@H]1C=NC=CN1					1		142.6372657	-3.952827258
N[C@H](C(=O)O)[C@@H]1C=CN=CN1					1		142.6372657	-3.098880172
N[C@H](C(=O)O)[C@H]1C=CNC=N1					1		142.6372657	-3.1288769
N[C@@H](Cc1c[nH]cn1)C(=O)O					1		131.7372657	-3.293445043
N[C@@H](Cc1ncc[nH]1)C(=O)O					1		131.7372657	-3.299151656
NC1=C[C@@H]([C@H](N)C(=O)O)N=C1					1		142.6372657	-4.359903144
NC1=C[C@@H]([C@H](N)C(=O)O)C=N1					1		142.6372657	-3.967511429
NC1=N[C@H]([C@@H](N)C(=O)O)C=C1					1		142.6372657	-4.065212042
NC1=NC=C[C@@H]1[C@@H](N)C(=O)O					1		142.6372657	-4.328727767
N[C@H](C(=O)O)[C@]1(N)C=CC=N1					1		142.6372657	-3.363579707
N[C@H](C(=O)O)[C@]1(N)C=CN=C1					1		142.6372657	-4.080081995
N[C@H](Cn1ccnc1)C(=O)O					1		131.7372657	-3.276037021
C=C1NCN=C1[C@@H](N)C(=O)O					1		142.6372657	-3.032926605
N[C@@H](/C=C1/C=NCN1)C(=O)O					1		142.6372657	-3.912977776
N[C@@H](/C=C1\CNC=N1)C(=O)O					1		142.6372657	-3.696212726
N[C@@H](/C=C1\CN=CN1)C(=O)O					1		142.6372657	-3.636475541
N[C@@H](/C=C1/N=CCN1)C(=O)O					1		142.6372657	-3.774274326
N[C@@H](C(=O)O)C1=NC=CNC1					1		142.6372657	-3.477858902
N[C@@H](C(=O)O)C1=NCNC=C1					1		142.6372657	-3.025698597
N[C@@H](C(=O)O)C1=CC=NCN1					1		142.6372657	-4.06683853
N[C@@H](C(=O)O)C1=CN=CCN1					1		142.6372657	-4.47527579
N[C@@H](C(=O)O)C1=CNCC=N1					1		142.6372657	-4.461104172
N[C@H](C(=O)O)C1=CCN=CN1					1		142.6372657	-3.448927699
N[C@H](C(=O)O)C1=CCNC=N1					1		142.6372657	-3.432282247
N[C@H](C(=O)O)C1=CN=CNC1					1		142.6372657	-3.557001445
N[C@@H](C(=O)O)C1=CNC=NC1					1		142.6372657	-3.616162097
N[C@@H](C(=O)O)C1=CNCN=C1					1		142.6372657	-3.897254771
N[C@@H]1C=CN=C1[C@@H](N)C(=O)O					1		142.6372657	-3.525593808
N[C@H]1C=NC([C@@H](N)C(=O)O)=C1					1		142.6372657	-4.737826437
N[C@H](C(=O)O)C1=CN=C[C@@H]1N					1		142.6372657	-4.60587579
NC1=CN=C([C@@H](N)C(=O)O)C1					1		142.6372657	-3.946042868
NC1=CC([C@@H](N)C(=O)O)=NC1					1		142.6372657	-3.928421462
NC1=NCC([C@@H](N)C(=O)O)=C1					1		142.6372657	-4.493960813
NC1=C([C@H](N)C(=O)O)CN=C1					1		142.6372657	-5.063254233
NC1=NC([C@H](N)C(=O)O)=CC1					1		142.6372657	-3.543903917
NC1=NC=C([C@@H](N)C(=O)O)C1					1		142.6372657	-4.669604424
NC1=C([C@@H](N)C(=O)O)N=CC1					1		142.6372657	-4.999436647
NC1=C([C@@H](N)C(=O)O)C=NC1					1		142.6372657	-4.880595743
NC1=NCC=C1[C@@H](N)C(=O)O					1		142.6372657	-3.318047009
Cc1ncc([C@@H](N)C(=O)O)[nH]1					1		131.7372657	-3.398224838
Cc1nc([C@@H](N)C(=O)O)c[nH]1					1		131.7372657	-3.081923631
Cc1nc[nH]c1[C@@H](N)C(=O)O					1		131.7372657	-3.514233385
Cc1[nH]cnc1[C@@H](N)C(=O)O					1		131.7372657	-2.828509651
N=C1C=C([C@H](N)C(=O)O)NC1					1	1	142.6372657	-4.268928236
N=C1CNC=C1[C@H](N)C(=O)O					1		142.6372657	-4.165089093
Cn1cncc1[C@H](N)C(=O)O					1		131.7372657	-3.31561171
Cn1cnc([C@@H](N)C(=O)O)c1					1		131.7372657	-2.947183904
N[C@H](C(=O)O)C1=CNC=CN1					1		142.6372657	-4.459017932
N[C@H](C=C1NC=CN1)C(=O)O					1		142.6372657	-3.454971596
Nc1c[nH]c([C@@H](N)C(=O)O)c1					1	1	131.7372657	-3.293913246
Nc1ccc([C@H](N)C(=O)O)[nH]1					1		131.7372657	-3.213299452
Nc1cc([C@H](N)C(=O)O)c[nH]1					1		131.7372657	-3.140017381
Nc1cc[nH]c1[C@H](N)C(=O)O					1		131.7372657	-3.287609865
Nc1[nH]ccc1[C@H](N)C(=O)O					1		131.7372657	-3.132868091
N[C@H](C(=O)O)[C@H]1CN=CC=N1					1		142.6372657	-3.018484908
N[C@H](C(=O)O)C1N=CCC=N1					1		142.6372657	-3.432767784
N[C@@H](C(=O)O)[C@@H]1CC=NC=N1					1		142.6372657	-3.956870164
N[C@@H](C(=O)O)[C@@H]1C=NCC=N1					1		142.6372657	-4.418848985
N[C@@H](C(=O)O)[C@H]1C=NC=NC1					1		142.6372657	-4.058633783
N[C@H](C(=O)O)C1C=NCN=C1					1		142.6372657	-3.715225781
N[C@@H](CC1N=CC=N1)C(=O)O					1		142.6372657	-2.47549856
N[C@@H](C[C@H]1C=NC=N1)C(=O)O					1		142.6372657	-3.976238427
N[C@H](CC1=NCN=C1)C(=O)O					1		142.6372657	-2.652421728
N[C@H](CC1=NC=NC1)C(=O)O					1		142.6372657	-3.649551507
N[C@H](CC1=NCC=N1)C(=O)O					1		142.6372657	-4.088148731
CC1=N[C@H]([C@@H](N)C(=O)O)N=C1					1		142.6372657	-2.54255292
CC1=N[C@@H]([C@H](N)C(=O)O)C=N1					1		142.6372657	-3.98489809
CC1=NC=N[C@@H]1[C@H](N)C(=O)O					1		142.6372657	-3.545224497
CC1([C@H](N)C(=O)O)N=CC=N1					1		142.6372657	-2.494763492
C[C@]1([C@H](N)C(=O)O)C=NC=N1					1		142.6372657	-3.598713358
N[C@H](C(=O)O)C1=NCC=NC1					1		142.6372657	-4.013207669
N[C@@H](C(=O)O)C1=NCN=CC1					1		142.6372657	-3.04829724
N[C@@H](C(=O)O)C1=NC=NCC1					1		142.6372657	-3.345090522
N[C@H](C(=O)O)C1=NCCN=C1					1		142.6372657	-2.695643801
CC1=NCC([C@H](N)C(=O)O)=N1					1		142.6372657	-3.517404899
CC1=NCN=C1[C@@H](N)C(=O)O					1		142.6372657	-2.367957372
C=C1N=CN=C1[C@H](N)C(=O)O					1		140.000807	-3.041634364
N[C@@H](/C=C1\C=NC=N1)C(=O)O					1		140.000807	-3.925959788
N[C@@H](C=C1N=CC=N1)C(=O)O					1		140.000807	-2.331113824
N[C@H](C(=O)O)c1ncccn1					1		129.100807	-2.915864846
N[C@H](C(=O)O)c1cnccn1					1		129.100807	-3.521439622
N[C@H](C(=O)O)c1ccncn1					1		129.100807	-3.009996826
N[C@H](C(=O)O)c1cncnc1					1		129.100807	-3.396890516
CNC[C@H](N)[C@H](N)C(=O)O					1		142.9706572	-4.469541098
CN[C@H](CN)[C@@H](N)C(=O)O					1		142.9706572	-4.492495197
NCCNC[C@H](N)C(=O)O					1		142.9706572	-4.591101223
NCC[C@@H](N)[C@@H](N)C(=O)O					1		142.9706572	-4.883439995
NCC(CN)[C@H](N)C(=O)O					1		142.9706572	-4.84657666
NC[C@@H](N)C[C@H](N)C(=O)O					1		142.9706572	-4.930017834
C[C@](N)(CN)[C@@H](N)C(=O)O					1		142.9706572	-4.528767544
N[C@@H](C(=O)O)C1NCCN1					1		130.6141985	-3.914455932
N[C@H](C(=O)O)[C@H]1CNCN1					1		130.6141985	-4.086419246
N[C@@H](C(=O)O)[C@@H]1N=CCN1					1		127.9777398	-3.83803454
N[C@@H](C(=O)O)[C@@H]1CN=CN1					1		127.9777398	-3.401549888
N[C@@H](C(=O)O)[C@H]1CNC=N1					1		127.9777398	-3.397069148
N[C@@H](C(=O)O)[C@@H]1C=NCN1					1		127.9777398	-3.857912453
N[C@@H](C(=O)O)C1=NCNC1					1		127.9777398	-3.395757268
N[C@@H](C(=O)O)C1NC=CN1					1		127.9777398	-3.688303344
N[C@@H](C(=O)O)C1=CNCN1					1		127.9777398	-4.183248685
N[C@@H](C(=O)O)c1cnc[nH]1					1		114.4412811	-3.407342318
N[C@H](C(=O)O)c1c[nH]cn1					1		114.4412811	-3.17919624
N[C@H](C(=O)O)C1N=CC=N1					1		125.3412811	-2.743329285
N[C@H](C(=O)O)[C@H]1C=NC=N1					1		125.3412811	-4.035546298
N[C@H](C(=O)O)C1=NC=NC1					1		125.3412811	-3.571147184
N[C@H](C(=O)O)C1=NCN=C1					1		125.3412811	-2.57297463
NC[C@H](N)[C@H](N)C(=O)O					1		125.6746725	-4.805528331
CC[C@H](NC)[C@H](N)C(=O)O					1		149.2698816	-2.842986106
CNC[C@H](C)[C@H](N)C(=O)O					1		149.2698816	-3.245713099
CCCNC[C@H](N)C(=O)O					1		149.2698816	-2.901463279
CNCCC[C@@H](N)C(=O)O					1		149.2698816	-3.355024297
CNC(C)(C)[C@@H](N)C(=O)O					1		149.2698816	-3.083907594
CCC[C@@H](N)[C@@H](N)C(=O)O					1		149.2698816	-2.638212466
C[C@H](CCN)[C@H](N)C(=O)O					1		149.2698816	-3.300046504
CC[C@@H](CN)[C@H](N)C(=O)O					1		149.2698816	-3.090790693
CC(C)[C@@H](N)[C@H](N)C(=O)O					1		149.2698816	-2.717976343
C[C@H](CN)C[C@H](N)C(=O)O					1		149.2698816	-3.288304737
CC[C@@H](N)C[C@@H](N)C(=O)O					1		149.2698816	-3.060590429
CC(C)(N)C[C@@H](N)C(=O)O					1		149.2698816	-3.29522866
CC[C@@](C)(N)[C@@H](N)C(=O)O					1		149.2698816	-2.804606094
CC(C)(CN)[C@@H](N)C(=O)O					1		149.2698816	-3.059190682
CN(C)CC[C@H](N)C(=O)O					1		149.2698816	-3.423421249
C[C@@H]([C@@H](N)C(=O)O)N(C)C					1		149.2698816	-2.981483175
C=CC[C@@H](N)[C@@H](N)C(=O)O					1		146.6334229	-2.941904381
C=C[C@@H](CN)[C@@H](N)C(=O)O					1		146.6334229	-3.394473723
C=C(C)[C@@H](N)[C@H](N)C(=O)O					1		146.6334229	-2.99218006
C=C[C@H](NC)[C@H](N)C(=O)O					1		146.6334229	-2.951260152
C=CCNC[C@@H](N)C(=O)O					1		146.6334229	-3.010858652
C=C[C@H](N)C[C@@H](N)C(=O)O					1		146.6334229	-3.243137508
C=C[C@@](C)(N)[C@@H](N)C(=O)O					1		146.6334229	-2.953429815
NC/C=C/C[C@@H](N)C(=O)O					1		146.6334229	-3.547767458
C/C=C/[C@H](N)[C@@H](N)C(=O)O					1		146.6334229	-2.849400618
CNC/C=C/[C@H](N)C(=O)O					1		146.6334229	-3.480822963
NCC/C=C/[C@@H](N)C(=O)O					1		146.6334229	-3.39895747
C=C(CNC)[C@H](N)C(=O)O					1		146.6334229	-3.405590687
C=C(CCN)[C@@H](N)C(=O)O					1		146.6334229	-3.546332854
CC/C=C(/N)[C@H](N)C(=O)O					1		146.6334229	-2.935268583
C/C(=C/CN)[C@@H](N)C(=O)O					1		146.6334229	-3.518060805
C/C=C(\CN)[C@H](N)C(=O)O					1		146.6334229	-3.338015324
C/C(=C\[C@H](N)C(=O)O)CN					1		146.6334229	-3.497945596
N[C@@H](C(=O)O)[C@@H]1CCCN1					1		136.9134229	-3.311449566
N[C@H](C(=O)O)[C@H]1CCNC1					1		136.9134229	-3.722506846
N[C@H](C(=O)O)[C@H]1CC=CN1					1		134.2769642	-3.293142582
N[C@H](C(=O)O)[C@@H]1C=CCN1					1		134.2769642	-3.366246986
N[C@H](C(=O)O)[C@@H]1C=CNC1					1		134.2769642	-3.693482674
N[C@H](C(=O)O)[C@H]1CCC=N1					1		134.2769642	-3.275272196
N[C@H](C(=O)O)[C@H]1CC=NC1					1		134.2769642	-3.689787026
N[C@H](C(=O)O)[C@@H]1C=NCC1					1		134.2769642	-3.397669257
N[C@H](C(=O)O)C1=CCCN1					1	1	134.2769642	-3.643674931
N[C@H](C(=O)O)C1=CCNC1					1		134.2769642	-3.777155561
N[C@H](C(=O)O)C1=CNCC1					1		134.2769642	-3.712097235
N[C@H](C(=O)O)C1=NCCC1					1		134.2769642	-2.668543701
N[C@@H](C(=O)O)c1ccc[nH]1					1		120.7405055	-2.466352026
N[C@@H](C(=O)O)c1cc[nH]c1					1		120.7405055	-2.391674855
N[C@@H](C(=O)O)[C@@H]1C=CC=N1					1		131.6405055	-3.085071073
N[C@@H](C(=O)O)[C@@H]1C=CN=C1					1		131.6405055	-3.390791615
N[C@@H](C(=O)O)C1=NC=CC1					1		131.6405055	-2.639028197
N[C@@H](C(=O)O)C1=NCC=C1					1		131.6405055	-2.494705456
N[C@@H](C(=O)O)C1=CC=NC1					1		131.6405055	-3.591416122
N[C@@H](C(=O)O)C1=CCC=N1					1		131.6405055	-3.604506778
N[C@@H](C(=O)O)C1=CN=CC1					1		131.6405055	-3.719628622
N[C@@H](C(=O)O)C1=CCN=C1					1		131.6405055	-3.437498776
CC[C@H](N)[C@H](N)C(=O)O					1		131.9738969	-3.08281818
C[C@@H](CN)[C@H](N)C(=O)O					1		131.9738969	-3.535474922
CNCC[C@H](N)C(=O)O					1		131.9738969	-3.724117644
NCCC[C@@H](N)C(=O)O					1		131.9738969	-3.658287608
CN[C@H](C)[C@@H](N)C(=O)O					1		131.9738969	-3.360736137
CN(C)C[C@H](N)C(=O)O					1		131.9738969	-3.341241894
CC(C)(N)[C@H](N)C(=O)O					1		131.9738969	-3.326627574
C=C[C@@H](N)[C@@H](N)C(=O)O					1		129.3374382	-3.236129061
C=C(CN)[C@H](N)C(=O)O					1		129.3374382	-3.726248772
NC/C=C\[C@H](N)C(=O)O					1		129.3374382	-3.743818025
CNC[C@H](N)C(=O)O					1		114.6779123	-3.774539822
C[C@H](N)[C@@H](N)C(=O)O					1		114.6779123	-3.604996901
NCC[C@@H](N)C(=O)O					1		114.6779123	-4.012748771
NC[C@H](N)C(=O)O					1		97.3819277	-4.02165137
N[C@@H](C(=O)O)[C@H](O)CCO					1		138.5575901	-4.457402866
N[C@@H](C(=O)O)C(CO)CO					1		138.5575901	-4.523756824
C[C@@H](O)[C@H](O)[C@H](N)C(=O)O					1		138.5575901	-4.100486817
N[C@@H](C[C@H](O)CO)C(=O)O					1		138.5575901	-4.457801293
C[C@](O)(CO)[C@H](N)C(=O)O					1		138.5575901	-4.236831781
COC[C@H](O)[C@@H](N)C(=O)O					1		138.5575901	-3.874785452
CO[C@@H](CO)[C@@H](N)C(=O)O					1		138.5575901	-3.872466937
N[C@H](COCCO)C(=O)O					1		138.5575901	-3.933915007
COCOC[C@@H](N)C(=O)O					1		138.5575901	-3.180674884
COC(OC)[C@@H](N)C(=O)O					1		138.5575901	-2.956574634
N[C@H](C(=O)O)[C@H](O)/C=C\O					1		135.9211314	-3.688158716
N[C@H](C(=O)O)/C(O)=C\CO					1		135.9211314	-4.029963394
N[C@H](C(=O)O)/C(=C/O)CO					1		135.9211314	-4.0959604
N[C@@H](/C=C(\O)CO)C(=O)O					1		135.9211314	-4.032112663
N[C@H](C[C@H](O)C=O)C(=O)O					1		135.9211314	-4.296244298
N[C@@H](C(=O)O)[C@@H](O)CC=O					1		135.9211314	-4.271075521
N[C@@H](C(=O)O)[C@H](C=O)CO					1		135.9211314	-4.378693768
N[C@@H](CC(=O)CO)C(=O)O					1		135.9211314	-3.969908508
CC(=O)[C@@H](O)[C@@H](N)C(=O)O					1		135.9211314	-3.867166292
C[C@@H](C(=O)O)[C@H](N)C(=O)O					1		135.9211314	-2.96785113
C[C@](O)(C=O)[C@@H](N)C(=O)O					1		135.9211314	-3.922954482
N[C@H](C(=O)O)C(=O)CCO					1		135.9211314	-3.621585248
C[C@@H](O)C(=O)[C@H](N)C(=O)O					1		135.9211314	-3.280890869
N[C@H](COCC=O)C(=O)O					1		135.9211314	-3.924854936
CO[C@@H](C=O)[C@H](N)C(=O)O					1		135.9211314	-3.710942195
CC(=O)OC[C@@H](N)C(=O)O					1		135.9211314	-3.44614608
COC(=O)C[C@@H](N)C(=O)O					1		135.9211314	-3.336195757
COCC(=O)[C@H](N)C(=O)O					1		135.9211314	-3.230717239
N[C@@H](C(=O)O)C1OCCO1					1		126.2011314	-3.132365488
N[C@@H](C(=O)O)[C@H]1COCO1					1		126.2011314	-3.292891432
N[C@@H](C(=O)O)C1OC=CO1					1		123.5646727	-3.059095658
N[C@H](C(=O)O)C1=COCO1					1		123.5646727	-3.560810156
N[C@H](/C=C/C(=O)O)C(=O)O					1	1	133.2846727	-3.088329691
N[C@@H](C(=O)O)C(=O)/C=C\O					1		133.2846727	-2.877407893
C=C(C(=O)O)[C@@H](N)C(=O)O					1		133.2846727	-3.120762898
N[C@@H](C(=O)O)C(C=O)C=O					1		133.2846727	-4.064899393
N[C@@H](CC(=O)C=O)C(=O)O					1		133.2846727	-3.063141159
N[C@@H](C(=O)O)C(=O)CC=O					1		133.2846727	-3.315904038
CC(=O)C(=O)[C@@H](N)C(=O)O					1		133.2846727	-2.743953698
N[C@H](C(=O)O)[C@@H](O)CO					1		121.2616055	-4.517531651
N[C@H](C(=O)O)/C(O)=C\O					1		118.6251468	-3.731812594
N[C@H](C(=O)O)[C@H](O)C=O					1		118.6251468	-4.355950482
N[C@H](C(=O)O)C(=O)CO					1		118.6251468	-3.867002566
N[C@H](C(=O)O)C(=O)C=O					1		115.9886881	-2.96257081
CC[C@@H](O)[C@H](N)C(=O)O					1		129.7673634	-2.948043298
C[C@H](CO)[C@H](N)C(=O)O					1		129.7673634	-3.348258676
N[C@H](CCCO)C(=O)O					1		129.7673634	-3.3102087
CC(C)(O)[C@@H](N)C(=O)O					1		129.7673634	-3.190199275
C[C@H](O)C[C@@H](N)C(=O)O					1		129.7673634	-3.410861094
CCOC[C@H](N)C(=O)O					1		129.7673634	-2.885927454
COCC[C@H](N)C(=O)O					1		129.7673634	-3.184708368
CO[C@H](C)[C@@H](N)C(=O)O					1		129.7673634	-2.826553192
C=C[C@H](O)[C@@H](N)C(=O)O					1		127.1309047	-3.096314843
N[C@H](/C=C/CO)C(=O)O					1		127.1309047	-3.358977844
C=C(CO)[C@@H](N)C(=O)O					1		127.1309047	-3.502235845
CO/C=C/[C@@H](N)C(=O)O					1		127.1309047	-2.943366021
N[C@@H](CCC=O)C(=O)O					1		127.1309047	-3.352672466
C[C@H](C=O)[C@H](N)C(=O)O					1		127.1309047	-3.098292918
CC(=O)C[C@@H](N)C(=O)O					1		127.1309047	-3.152941643
CCC(=O)[C@@H](N)C(=O)O					1		127.1309047	-2.346834697
C=CC(=O)[C@H](N)C(=O)O					1		124.494446	-2.294168485
C=C(C=O)[C@H](N)C(=O)O					1		124.494446	-3.188519407
N[C@@H](/C=C/C=O)C(=O)O					1		124.494446	-3.197772827
COC[C@@H](N)C(=O)O					1		112.4713788	-3.243307541
N[C@H](CCO)C(=O)O					1		112.4713788	-3.827732512
N[C@@H](CC=O)C(=O)O					1		109.8349201	-3.641399029
CC(=O)[C@H](N)C(=O)O					1		109.8349201	-3.060275817
N[C@H](C=O)C(=O)O					1		92.53893549	-3.555665693
CC[C@@H](S)[C@H](N)C(=O)O					1		139.4861608	-1.8784884
C[C@H](CS)[C@@H](N)C(=O)O					1		139.4861608	-2.097110663
N[C@@H](CCCS)C(=O)O					1		139.4861608	-2.058997436
CC(C)(S)[C@H](N)C(=O)O					1		139.4861608	-2.146518266
C[C@@H](S)C[C@H](N)C(=O)O					1		139.4861608	-2.263533342
CCSC[C@H](N)C(=O)O					1		139.4861608	-2.151392546
CS[C@H](C)[C@H](N)C(=O)O					1		139.4861608	-2.013926634
C=C[C@@H](S)[C@@H](N)C(=O)O					1		136.8497021	-2.026789613
N[C@@H](/C=C\CS)C(=O)O					1		136.8497021	-2.108144797
C=C(CS)[C@@H](N)C(=O)O					1		136.8497021	-2.251566359
C/C=C(/S)[C@@H](N)C(=O)O					1		136.8497021	-2.232752545
CC(=S)C[C@@H](N)C(=O)O					1		136.8497021	-2.26261014
CCC(=S)[C@@H](N)C(=O)O					1		136.8497021	-1.491195323
C=CC(=S)[C@H](N)C(=O)O					1		134.2132434	-1.435943916
CSC[C@H](N)C(=O)O					1		122.1901762	-2.404744262
C[C@@H](S)[C@H](N)C(=O)O					1		122.1901762	-2.401286724
N[C@H](CCS)C(=O)O					1		122.1901762	-2.576467382
CC(=S)[C@H](N)C(=O)O					1		119.5537175	-2.192665645
N[C@@H](/C=C/S)C(=O)O					1		119.5537175	-2.619990295
C=C(S)[C@H](N)C(=O)O					1		119.5537175	-2.621122045
N[C@H](C=S)C(=O)O					1		102.2577328	-2.240403463
CNC[C@H](O)[C@H](N)C(=O)O					1		140.7641236	-4.426455788
CN[C@H](CO)[C@H](N)C(=O)O					1		140.7641236	-4.398333958
N[C@H](CNCCO)C(=O)O					1		140.7641236	-4.441549297
NCC[C@@H](O)[C@@H](N)C(=O)O					1		140.7641236	-4.8573003
N[C@H](CCO)[C@@H](N)C(=O)O					1		140.7641236	-4.58932684
NC[C@@H](CO)[C@H](N)C(=O)O					1		140.7641236	-4.736364764
C[C@H](O)[C@@H](N)[C@@H](N)C(=O)O					1		140.7641236	-4.237732556
N[C@H](CO)C[C@@H](N)C(=O)O					1		140.7641236	-4.673047387
NC[C@@H](O)C[C@H](N)C(=O)O					1		140.7641236	-4.904253623
C[C@](O)(CN)[C@@H](N)C(=O)O					1		140.7641236	-4.470828695
C[C@@](N)(CO)[C@H](N)C(=O)O					1		140.7641236	-4.369354079
CO[C@H](CN)[C@H](N)C(=O)O					1		140.7641236	-4.066368663
COC[C@H](N)[C@@H](N)C(=O)O					1		140.7641236	-4.023670911
NCCOC[C@@H](N)C(=O)O					1		140.7641236	-4.284308165
N[C@@H](CNCC=O)C(=O)O					1		138.1276649	-4.311301755
N[C@H](CCNC=O)C(=O)O					1		138.1276649	-4.164519182
N[C@H](C=O)C[C@@H](N)C(=O)O					1		138.1276649	-4.475149244
N[C@H](CC=O)[C@@H](N)C(=O)O					1		138.1276649	-4.406544178
NC[C@H](C=O)[C@H](N)C(=O)O					1		138.1276649	-4.608846977
C[C@H](NC=O)[C@@H](N)C(=O)O					1		138.1276649	-3.806310288
CN[C@H](C=O)[C@@H](N)C(=O)O					1		138.1276649	-4.132878919
CC(=O)NC[C@H](N)C(=O)O					1		138.1276649	-4.173735892
CNC(=O)C[C@H](N)C(=O)O					1		138.1276649	-4.063260593
NCC(=O)C[C@H](N)C(=O)O					1		138.1276649	-4.310550798
CC(=O)[C@@H](N)[C@@H](N)C(=O)O					1		138.1276649	-4.001779509
C[C@H](C(N)=O)[C@@H](N)C(=O)O					1		138.1276649	-3.744464083
C[C@](N)(C=O)[C@@H](N)C(=O)O					1		138.1276649	-4.059139924
CN(C=O)C[C@@H](N)C(=O)O					1		138.1276649	-3.998708325
CNCC(=O)[C@@H](N)C(=O)O					1		138.1276649	-3.7971819
NCCC(=O)[C@H](N)C(=O)O					1		138.1276649	-3.848511133
N[C@H](C(=O)O)[C@@H]1NCCO1					1		128.4076649	-3.630967978
N[C@@H](C(=O)O)[C@@H]1CNCO1					1		128.4076649	-3.817412648
N[C@@H](C(=O)O)[C@@H]1COCN1					1		128.4076649	-3.730626088
N[C@H](C(=O)O)[C@@H]1NC=CO1					1		125.7712062	-3.378401257
N[C@H](C(=O)O)[C@@H]1N=CCO1					1		125.7712062	-3.531116259
N[C@H](C(=O)O)[C@H]1CN=CO1					1		125.7712062	-3.404993967
N[C@@H](C(=O)O)[C@@H]1COC=N1					1		125.7712062	-3.402422391
N[C@H](C(=O)O)[C@@H]1C=NCO1					1		125.7712062	-3.537101262
N[C@H](C(=O)O)C1=CNCO1					1		125.7712062	-3.873712876
N[C@H](C(=O)O)C1=COCN1					1		125.7712062	-3.876516328
N[C@H](C(=O)O)C1=NCOC1					1		125.7712062	-3.082937548
NC(=O)/C=C/[C@H](N)C(=O)O					1		135.4912062	-3.846709002
N/C(C=O)=C/[C@@H](N)C(=O)O					1		135.4912062	-4.351072875
C=C(C(N)=O)[C@@H](N)C(=O)O					1		135.4912062	-3.830536576
N=CCC(=O)[C@@H](N)C(=O)O					1		135.4912062	-3.790352029
N[C@H](C(=O)O)c1cnco1					1		112.2347475	-3.602543407
N[C@H](C(=O)O)c1cocn1					1		112.2347475	-3.141118548
NC[C@H](O)[C@@H](N)C(=O)O					1		123.468139	-4.738230839
N[C@H](CO)[C@@H](N)C(=O)O					1		123.468139	-4.656639923
N[C@@H](CNC=O)C(=O)O					1		120.8316803	-4.223156735
N[C@H](C(=O)O)[C@@H](N)C=O					1		120.8316803	-4.489927235
NCC(=O)[C@H](N)C(=O)O					1		120.8316803	-4.10369276
N=CC(=O)[C@@H](N)C(=O)O					1		118.1952216	-2.995639025
Cc1ccc([C@@H](N)C(=O)O)cc1					1		158.9952404	-0.957346549
Cc1cccc([C@@H](N)C(=O)O)c1					1		158.9952404	-0.957349341
Cc1ccccc1[C@H](N)C(=O)O					1		158.9952404	-0.957118712
N[C@@H](C(=O)O)c1ccccc1					1		141.6992558	-1.471305015
Cc1ccccc1N[C@H](C)[C@H](N)C(=O)O					1		204.5839699	-0.991894538
CN[C@@H](c1ccccc1C)[C@@H](N)C(=O)O					1		204.5839699	-1.435603357
CNc1ccccc1[C@@H](C)[C@H](N)C(=O)O					1		204.5839699	-1.349595395
Cc1cccc(N[C@@H](C)[C@@H](N)C(=O)O)c1					1		204.5839699	-0.992820092
CN[C@H](c1cccc(C)c1)[C@H](N)C(=O)O					1		204.5839699	-1.432723876
Cc1ccc(N[C@H](C)[C@@H](N)C(=O)O)cc1					1		204.5839699	-0.992464669
CN[C@@H](c1ccc(C)cc1)[C@@H](N)C(=O)O					1		204.5839699	-1.432265341
CNc1cccc([C@H](C)[C@H](N)C(=O)O)c1					1		204.5839699	-1.357659061
CNc1ccc([C@@H](C)[C@@H](N)C(=O)O)cc1					1		204.5839699	-1.349037021
Cc1ccccc1C[C@H](N)[C@H](N)C(=O)O					1		204.5839699	-1.43933659
C[C@H](Cc1ccccc1N)[C@H](N)C(=O)O					1		204.5839699	-1.206269274
CCc1ccccc1[C@@H](N)[C@H](N)C(=O)O					1		204.5839699	-1.29326441
C[C@@H](c1ccccc1CN)[C@H](N)C(=O)O					1		204.5839699	-2.049171303
Cc1ccccc1[C@@H](CN)[C@@H](N)C(=O)O					1		204.5839699	-1.915287859
CC[C@@H](c1ccccc1N)[C@H](N)C(=O)O					1		204.5839699	-1.205724907
Cc1cccc(C[C@@H](N)[C@H](N)C(=O)O)c1					1		204.5839699	-1.439478776
C[C@@H](Cc1cccc(N)c1)[C@@H](N)C(=O)O					1		204.5839699	-1.210950864
CCc1cccc([C@@H](N)[C@@H](N)C(=O)O)c1					1		204.5839699	-1.292385152
C[C@@H](c1cccc(CN)c1)[C@@H](N)C(=O)O					1		204.5839699	-2.062756803
Cc1ccc(C[C@@H](N)[C@H](N)C(=O)O)cc1					1		204.5839699	-1.439205547
C[C@H](Cc1ccc(N)cc1)[C@@H](N)C(=O)O					1		204.5839699	-1.211617899
CCc1ccc([C@@H](N)[C@@H](N)C(=O)O)cc1					1		204.5839699	-1.292270866
C[C@@H](c1ccc(CN)cc1)[C@@H](N)C(=O)O					1		204.5839699	-2.067970275
Cc1cccc([C@H](CN)[C@H](N)C(=O)O)c1					1		204.5839699	-1.916160401
Cc1ccc([C@H](CN)[C@H](N)C(=O)O)cc1					1		204.5839699	-1.914462033
CC[C@@H](c1cccc(N)c1)[C@H](N)C(=O)O					1		204.5839699	-1.209851645
CC[C@H](c1ccc(N)cc1)[C@H](N)C(=O)O					1		204.5839699	-1.21014529
Cc1cccc([C@H](N)[C@H](N)C(=O)O)c1C					1		204.5839699	-1.222770542
Cc1c(N)cccc1[C@H](C)[C@H](N)C(=O)O					1		204.5839699	-1.13926087
Cc1cccc([C@H](C)[C@H](N)C(=O)O)c1N					1		204.5839699	-1.136412398
Cc1cccc(C)c1[C@@H](N)[C@H](N)C(=O)O					1		204.5839699	-1.223468495
Cc1cccc(N)c1[C@H](C)[C@H](N)C(=O)O					1		204.5839699	-1.137491307
Cc1ccc([C@@H](N)[C@H](N)C(=O)O)cc1C					1		204.5839699	-1.222003175
Cc1cc([C@@H](C)[C@@H](N)C(=O)O)ccc1N					1		204.5839699	-1.136265138
Cc1ccc([C@H](C)[C@@H](N)C(=O)O)cc1N					1		204.5839699	-1.139090514
Cc1ccc([C@H](N)[C@@H](N)C(=O)O)c(C)c1					1		204.5839699	-1.22269898
Cc1cc(N)ccc1[C@H](C)[C@H](N)C(=O)O					1		204.5839699	-1.144692316
Cc1ccc(C)c([C@H](N)[C@@H](N)C(=O)O)c1					1		204.5839699	-1.222859836
Cc1ccc(N)cc1[C@@H](C)[C@@H](N)C(=O)O					1		204.5839699	-1.137556059
Cc1ccc([C@H](C)[C@@H](N)C(=O)O)c(N)c1					1		204.5839699	-1.137454978
Cc1ccc(N)c([C@H](C)[C@@H](N)C(=O)O)c1					1		204.5839699	-1.138059364
Cc1cc(C)cc([C@H](N)[C@@H](N)C(=O)O)c1					1		204.5839699	-1.221963119
Cc1cc(N)cc([C@@H](C)[C@H](N)C(=O)O)c1					1		204.5839699	-1.144070046
Cc1ccccc1CNC[C@H](N)C(=O)O					1		204.5839699	-1.492045559
CCc1ccccc1NC[C@H](N)C(=O)O					1		204.5839699	-0.964021108
CNc1ccccc1CC[C@@H](N)C(=O)O					1		204.5839699	-1.271191777
CNCc1ccccc1C[C@@H](N)C(=O)O					1		204.5839699	-2.088464528
Cc1ccccc1NCC[C@H](N)C(=O)O					1		204.5839699	-1.351488603
Cc1cccc(CNC[C@H](N)C(=O)O)c1					1		204.5839699	-1.488196812
CCc1cccc(NC[C@H](N)C(=O)O)c1					1		204.5839699	-0.964533595
CNc1cccc(CC[C@H](N)C(=O)O)c1					1		204.5839699	-1.279981021
CNCc1cccc(C[C@@H](N)C(=O)O)c1					1		204.5839699	-2.093696943
Cc1ccc(CNC[C@@H](N)C(=O)O)cc1					1		204.5839699	-1.49027379
CCc1ccc(NC[C@H](N)C(=O)O)cc1					1		204.5839699	-0.965211605
CNc1ccc(CC[C@H](N)C(=O)O)cc1					1		204.5839699	-1.270222517
CNCc1ccc(C[C@H](N)C(=O)O)cc1					1		204.5839699	-2.097627861
Cc1cccc(NCC[C@@H](N)C(=O)O)c1					1		204.5839699	-1.351977753
Cc1ccc(NCC[C@H](N)C(=O)O)cc1					1		204.5839699	-1.354841993
Cc1cccc(NC[C@@H](N)C(=O)O)c1C					1		204.5839699	-0.894529194
CNc1cccc(C[C@@H](N)C(=O)O)c1C					1		204.5839699	-1.200361647
Cc1cccc(C)c1NC[C@H](N)C(=O)O					1		204.5839699	-0.894414101
CNc1c(C)cccc1C[C@@H](N)C(=O)O					1		204.5839699	-1.199288766
CNc1cccc(C)c1C[C@@H](N)C(=O)O					1		204.5839699	-1.201892719
Cc1ccc(NC[C@H](N)C(=O)O)cc1C					1		204.5839699	-0.895300862
Cc1ccc(NC[C@H](N)C(=O)O)c(C)c1					1		204.5839699	-0.894973004
CNc1ccc(C[C@@H](N)C(=O)O)cc1C					1		204.5839699	-1.200343725
Cc1ccc(C)c(NC[C@H](N)C(=O)O)c1					1		204.5839699	-0.894537444
CNc1cc(C[C@H](N)C(=O)O)ccc1C					1		204.5839699	-1.200312662
CNc1ccc(C[C@@H](N)C(=O)O)c(C)c1					1		204.5839699	-1.200981227
CNc1ccc(C)c(C[C@@H](N)C(=O)O)c1					1		204.5839699	-1.203189569
CNc1cc(C)ccc1C[C@H](N)C(=O)O					1		204.5839699	-1.201862316
CNc1ccc(C)cc1C[C@@H](N)C(=O)O					1		204.5839699	-1.19991232
Cc1cc(C)cc(NC[C@@H](N)C(=O)O)c1					1		204.5839699	-0.895811559
CNc1cc(C)cc(C[C@H](N)C(=O)O)c1					1		204.5839699	-1.200923579
Cc1cccc(N)c1CC[C@@H](N)C(=O)O					1		204.5839699	-1.058836602
Cc1cccc(C[C@H](N)C(=O)O)c1CN					1		204.5839699	-1.897833326
CCc1c(N)cccc1C[C@@H](N)C(=O)O					1		204.5839699	-1.059219415
Cc1c(N)cccc1CC[C@@H](N)C(=O)O					1		204.5839699	-1.056743843
Cc1c(CN)cccc1C[C@H](N)C(=O)O					1		204.5839699	-1.911265598
Cc1cccc(CC[C@@H](N)C(=O)O)c1N					1		204.5839699	-1.057164607
CCc1cccc(C[C@@H](N)C(=O)O)c1N					1		204.5839699	-1.056768512
Cc1cccc(CN)c1C[C@@H](N)C(=O)O					1		204.5839699	-1.906791262
CCc1cccc(N)c1C[C@@H](N)C(=O)O					1		204.5839699	-1.057853308
Cc1ccc(N)cc1CC[C@@H](N)C(=O)O					1		204.5839699	-1.058265081
Cc1ccc(C[C@@H](N)C(=O)O)cc1CN					1		204.5839699	-1.911832215
Cc1cc(N)ccc1CC[C@@H](N)C(=O)O					1		204.5839699	-1.067435531
Cc1cc(C[C@@H](N)C(=O)O)ccc1CN					1		204.5839699	-1.91415827
Cc1ccc(N)c(CC[C@@H](N)C(=O)O)c1					1		204.5839699	-1.059707543
CCc1cc(C[C@H](N)C(=O)O)ccc1N					1		204.5839699	-1.059185374
Cc1ccc(CC[C@H](N)C(=O)O)c(N)c1					1		204.5839699	-1.05878978
CCc1ccc(C[C@H](N)C(=O)O)cc1N					1		204.5839699	-1.059092403
Cc1ccc(C[C@H](N)C(=O)O)c(CN)c1					1		204.5839699	-1.907246049
CCc1cc(N)ccc1C[C@@H](N)C(=O)O					1		204.5839699	-1.06441485
Cc1ccc(CN)c(C[C@H](N)C(=O)O)c1					1		204.5839699	-1.904641013
CCc1ccc(N)cc1C[C@@H](N)C(=O)O					1		204.5839699	-1.066695005
Cc1cc(CC[C@H](N)C(=O)O)ccc1N					1		204.5839699	-1.05679715
Cc1ccc(CC[C@H](N)C(=O)O)cc1N					1		204.5839699	-1.060144133
Cc1cc(CN)ccc1C[C@H](N)C(=O)O					1		204.5839699	-1.923523027
Cc1ccc(CN)cc1C[C@@H](N)C(=O)O					1		204.5839699	-1.918330208
CCc1ccc(C[C@H](N)C(=O)O)c(N)c1					1		204.5839699	-1.05782192
CCc1ccc(N)c(C[C@H](N)C(=O)O)c1					1		204.5839699	-1.058336716
Cc1cc(N)cc(CC[C@H](N)C(=O)O)c1					1		204.5839699	-1.066260051
Cc1cc(CN)cc(C[C@H](N)C(=O)O)c1					1		204.5839699	-1.917227634
CCc1cc(N)cc(C[C@H](N)C(=O)O)c1					1		204.5839699	-1.064021278
Cc1ccccc1[C@@H](N)C[C@@H](N)C(=O)O					1		204.5839699	-1.766463932
C[C@@H](C[C@@H](N)C(=O)O)c1ccccc1N					1		204.5839699	-1.284165048
Cc1cccc([C@H](N)C[C@H](N)C(=O)O)c1					1		204.5839699	-1.763833998
C[C@H](C[C@@H](N)C(=O)O)c1cccc(N)c1					1		204.5839699	-1.288709706
Cc1ccc([C@@H](N)C[C@@H](N)C(=O)O)cc1					1		204.5839699	-1.763977887
C[C@@H](C[C@@H](N)C(=O)O)c1ccc(N)cc1					1		204.5839699	-1.289473066
Cc1c(N)ccc(C[C@H](N)C(=O)O)c1C					1		204.5839699	-0.988058317
Cc1ccc(C[C@@H](N)C(=O)O)c(N)c1C					1		204.5839699	-0.987345487
Cc1ccc(C[C@@H](N)C(=O)O)c(C)c1N					1		204.5839699	-0.98755166
Cc1ccc(N)c(C[C@H](N)C(=O)O)c1C					1		204.5839699	-0.987795693
Cc1ccc(N)c(C)c1C[C@H](N)C(=O)O					1		204.5839699	-0.988504133
Cc1cc(C[C@H](N)C(=O)O)cc(N)c1C					1		204.5839699	-0.988034021
Cc1cc(N)cc(C[C@H](N)C(=O)O)c1C					1		204.5839699	-0.990083308
Cc1cc(N)c(C)c(C[C@H](N)C(=O)O)c1					1		204.5839699	-0.988034987
Cc1ccc(C)c(C[C@H](N)C(=O)O)c1N					1		204.5839699	-0.987344762
Cc1cc(C[C@@H](N)C(=O)O)cc(C)c1N					1		204.5839699	-0.987545651
Cc1cc(C)c(N)c(C[C@H](N)C(=O)O)c1					1		204.5839699	-0.987452017
Cc1cc(N)cc(C)c1C[C@@H](N)C(=O)O					1		204.5839699	-0.989426838
Cc1cc(C)c(C[C@@H](N)C(=O)O)c(N)c1					1		204.5839699	-0.990191814
Cc1cc(N)c(C[C@@H](N)C(=O)O)cc1C					1		204.5839699	-0.987789698
Cc1cc(C)c(C[C@H](N)C(=O)O)cc1N					1		204.5839699	-0.988455491
Cc1cc(C[C@@H](N)C(=O)O)c(C)cc1N					1		204.5839699	-0.988026786
Cc1ccccc1N(C)C[C@@H](N)C(=O)O					1		204.5839699	-0.772899221
CN(C)c1ccccc1C[C@H](N)C(=O)O					1		204.5839699	-1.078248663
Cc1cccc(N(C)C[C@@H](N)C(=O)O)c1					1		204.5839699	-0.772901348
Cc1ccc(N(C)C[C@@H](N)C(=O)O)cc1					1		204.5839699	-0.773166212
CN(C)c1cccc(C[C@H](N)C(=O)O)c1					1		204.5839699	-1.07985412
CN(C)c1ccc(C[C@H](N)C(=O)O)cc1					1		204.5839699	-1.080159182
Cc1ccccc1[C@](C)(N)[C@H](N)C(=O)O					1		204.5839699	-1.451332903
CC(C)(c1ccccc1N)[C@@H](N)C(=O)O					1		204.5839699	-1.27250085
Cc1cccc([C@@](C)(N)[C@H](N)C(=O)O)c1					1		204.5839699	-1.450656972
Cc1ccc([C@](C)(N)[C@@H](N)C(=O)O)cc1					1		204.5839699	-1.450873813
CC(C)(c1cccc(N)c1)[C@@H](N)C(=O)O					1		204.5839699	-1.276456049
CC(C)(c1ccc(N)cc1)[C@H](N)C(=O)O					1		204.5839699	-1.276807478
CNc1cc([C@H](N)C(=O)O)cc(C)c1C					1		204.5839699	-0.976746731
CNc1c([C@@H](N)C(=O)O)ccc(C)c1C					1		204.5839699	-0.962048239
CNc1ccc([C@H](N)C(=O)O)c(C)c1C					1		204.5839699	-0.977137964
CNc1c(C)cc([C@H](N)C(=O)O)cc1C					1		204.5839699	-0.976714178
CNc1c(C)ccc([C@H](N)C(=O)O)c1C					1		204.5839699	-0.976213441
CNc1cc(C)c(C)cc1[C@H](N)C(=O)O					1		204.5839699	-0.96287857
CNc1cc([C@H](N)C(=O)O)c(C)cc1C					1		204.5839699	-0.977947991
CNc1cc(C)c([C@H](N)C(=O)O)cc1C					1		204.5839699	-0.977137229
CNc1cc(C)c(C)c([C@@H](N)C(=O)O)c1					1		204.5839699	-0.978705237
CNc1ccc(C)c(C)c1[C@@H](N)C(=O)O					1		204.5839699	-0.962040447
CNc1c(C)cc(C)cc1[C@H](N)C(=O)O					1		204.5839699	-0.962608704
CNc1c(C)ccc(C)c1[C@H](N)C(=O)O					1		204.5839699	-0.961223162
CNc1cc(C)cc([C@@H](N)C(=O)O)c1C					1		204.5839699	-0.976872297
CNc1ccc(C)c([C@@H](N)C(=O)O)c1C					1		204.5839699	-0.978130933
CNc1cc(C)cc(C)c1[C@@H](N)C(=O)O					1		204.5839699	-0.963400018
CNc1cc(C)c([C@@H](N)C(=O)O)c(C)c1					1		204.5839699	-0.977723653
Cc1cc([C@H](N)C(=O)O)cc(C)c1CN					1		204.5839699	-1.561466144
CCc1c(C)cc([C@@H](N)C(=O)O)cc1N					1		204.5839699	-0.830907037
Cc1ccc([C@H](N)C(=O)O)c(C)c1CN					1		204.5839699	-1.554012715
CCc1c(C)ccc([C@@H](N)C(=O)O)c1N					1		204.5839699	-0.819696255
CCc1c(N)ccc([C@@H](N)C(=O)O)c1C					1		204.5839699	-0.832463624
Cc1cc([C@H](N)C(=O)O)cc(CN)c1C					1		204.5839699	-1.552788263
CCc1cc([C@@H](N)C(=O)O)cc(N)c1C					1		204.5839699	-0.831208822
Cc1c(CN)ccc([C@H](N)C(=O)O)c1C					1		204.5839699	-1.554322481
CCc1ccc([C@H](N)C(=O)O)c(N)c1C					1		204.5839699	-0.81983579
Cc1ccc([C@H](N)C(=O)O)c(CN)c1C					1		204.5839699	-1.54557511
CCc1c([C@H](N)C(=O)O)ccc(N)c1C					1		204.5839699	-0.832924818
CCc1cc([C@@H](N)C(=O)O)cc(C)c1N					1		204.5839699	-0.829831141
CCc1ccc([C@H](N)C(=O)O)c(C)c1N					1		204.5839699	-0.828795905
CCc1c([C@@H](N)C(=O)O)ccc(C)c1N					1		204.5839699	-0.82875324
Cc1cc([C@@H](N)C(=O)O)c(C)cc1CN					1		204.5839699	-1.554350004
CCc1cc(N)c([C@@H](N)C(=O)O)cc1C					1		204.5839699	-0.821868591
Cc1cc(C)c([C@@H](N)C(=O)O)cc1CN					1		204.5839699	-1.549885337
CCc1cc([C@@H](N)C(=O)O)c(N)cc1C					1		204.5839699	-0.821694045
CCc1cc(C)c([C@H](N)C(=O)O)cc1N					1		204.5839699	-0.83241734
CCc1cc([C@H](N)C(=O)O)c(C)cc1N					1		204.5839699	-0.832241663
Cc1cc(CN)c(C)c([C@@H](N)C(=O)O)c1					1		204.5839699	-1.550087085
CCc1cc(N)cc([C@@H](N)C(=O)O)c1C					1		204.5839699	-0.834420049
Cc1ccc(CN)c(C)c1[C@@H](N)C(=O)O					1		204.5839699	-1.547114071
CCc1ccc(N)c([C@@H](N)C(=O)O)c1C					1		204.5839699	-0.82093086
CCc1cc(C)cc([C@@H](N)C(=O)O)c1N					1		204.5839699	-0.819295396
CCc1ccc(C)c([C@H](N)C(=O)O)c1N					1		204.5839699	-0.818875983
Cc1cc(CN)c([C@H](N)C(=O)O)cc1C					1		204.5839699	-1.541015655
CCc1cc(C)c(N)cc1[C@H](N)C(=O)O					1		204.5839699	-0.832628649
CCc1cc(N)c(C)cc1[C@@H](N)C(=O)O					1		204.5839699	-0.83265501
Cc1cc(C)c(CN)c([C@@H](N)C(=O)O)c1					1		204.5839699	-1.545887655
CCc1c(C)cc(N)cc1[C@H](N)C(=O)O					1		204.5839699	-0.834384444
Cc1ccc(C)c([C@H](N)C(=O)O)c1CN					1		204.5839699	-1.543757452
CCc1c(C)ccc(N)c1[C@H](N)C(=O)O					1		204.5839699	-0.820978629
Cc1cc(CN)cc([C@H](N)C(=O)O)c1C					1		204.5839699	-1.545978324
Cc1ccc(CN)c([C@@H](N)C(=O)O)c1C					1		204.5839699	-1.538785957
CCc1cc(C)c(N)c([C@@H](N)C(=O)O)c1					1		204.5839699	-0.819310937
CCc1ccc(C)c(N)c1[C@@H](N)C(=O)O					1		204.5839699	-0.818879221
CCc1c(N)cc(C)cc1[C@@H](N)C(=O)O					1		204.5839699	-0.830714989
CCc1c(N)ccc(C)c1[C@@H](N)C(=O)O					1		204.5839699	-0.832497262
CCc1cc(N)c(C)c([C@@H](N)C(=O)O)c1					1		204.5839699	-0.831049612
CCc1ccc(N)c(C)c1[C@@H](N)C(=O)O					1		204.5839699	-0.832772548
Cc1cc(CN)cc(C)c1[C@@H](N)C(=O)O					1		204.5839699	-1.54683582
CCc1cc(C)c([C@@H](N)C(=O)O)c(N)c1					1		204.5839699	-0.820268376
Cc1cc(C)c([C@H](N)C(=O)O)c(CN)c1					1		204.5839699	-1.538270219
CCc1cc(C)cc(N)c1[C@H](N)C(=O)O					1		204.5839699	-0.820130135
CCc1cc(N)cc(C)c1[C@@H](N)C(=O)O					1		204.5839699	-0.83439079
Cc1cc([C@@H](N)C(=O)O)c(N)c(C)c1C					1		204.5839699	-0.750246481
Cc1c(N)cc([C@H](N)C(=O)O)c(C)c1C					1		204.5839699	-0.764616651
Cc1cc([C@H](N)C(=O)O)c(C)c(N)c1C					1		204.5839699	-0.760980043
Cc1cc([C@@H](N)C(=O)O)c(C)c(C)c1N					1		204.5839699	-0.762276535
Cc1cc(N)c([C@H](N)C(=O)O)c(C)c1C					1		204.5839699	-0.74988223
Cc1cc(C)c([C@@H](N)C(=O)O)c(N)c1C					1		204.5839699	-0.749133149
Cc1cc(N)c(C)c(C)c1[C@H](N)C(=O)O					1		204.5839699	-0.764535427
Cc1cc(C)c([C@@H](N)C(=O)O)c(C)c1N					1		204.5839699	-0.762481671
Cc1cc(C)c(N)c([C@@H](N)C(=O)O)c1C					1		204.5839699	-0.749419411
Cc1cc(N)c(C)c([C@H](N)C(=O)O)c1C					1		204.5839699	-0.764713179
CNCc1ccc([C@@H](N)C(=O)O)cc1C					1		204.5839699	-1.784293046
CNCc1cc([C@H](N)C(=O)O)ccc1C					1		204.5839699	-1.780710404
CCc1ccc([C@H](N)C(=O)O)cc1NC					1		204.5839699	-1.044680503
CCc1cc([C@@H](N)C(=O)O)ccc1NC					1		204.5839699	-1.046162955
CNCc1cccc([C@@H](N)C(=O)O)c1C					1		204.5839699	-1.779689651
CCc1cccc([C@H](N)C(=O)O)c1NC					1		204.5839699	-1.031173203
CNCc1c(C)cccc1[C@H](N)C(=O)O					1		204.5839699	-1.773314565
CCc1c(NC)cccc1[C@H](N)C(=O)O					1		204.5839699	-1.044748894
CNCc1cc(C)cc([C@@H](N)C(=O)O)c1					1		204.5839699	-1.7806247
CCc1cc(NC)cc([C@H](N)C(=O)O)c1					1		204.5839699	-1.046324647
CNCc1ccc([C@H](N)C(=O)O)c(C)c1					1		204.5839699	-1.782479856
CCc1ccc([C@@H](N)C(=O)O)c(NC)c1					1		204.5839699	-1.032838356
CNCc1ccc(C)c([C@H](N)C(=O)O)c1					1		204.5839699	-1.778607298
CCc1ccc(NC)c([C@H](N)C(=O)O)c1					1		204.5839699	-1.031823374
CNCc1cc(C)ccc1[C@H](N)C(=O)O					1		204.5839699	-1.773957312
CNCc1ccc(C)cc1[C@H](N)C(=O)O					1		204.5839699	-1.773055019
CCc1cc(NC)ccc1[C@@H](N)C(=O)O					1		204.5839699	-1.046764445
CCc1ccc(NC)cc1[C@H](N)C(=O)O					1		204.5839699	-1.04754961
CNCc1cccc(C)c1[C@H](N)C(=O)O					1		204.5839699	-1.773218416
CCc1cccc(NC)c1[C@@H](N)C(=O)O					1		204.5839699	-1.031902145
CC(C)c1ccc([C@H](N)C(=O)O)cc1N					1		204.5839699	-1.061020583
CC(C)c1cc([C@@H](N)C(=O)O)ccc1N					1		204.5839699	-1.061527003
CC(C)c1cccc([C@@H](N)C(=O)O)c1N					1		204.5839699	-1.046129219
CC(C)c1c(N)cccc1[C@@H](N)C(=O)O					1		204.5839699	-1.061250299
CC(C)c1cc(N)cc([C@H](N)C(=O)O)c1					1		204.5839699	-1.062609876
CC(C)c1ccc([C@H](N)C(=O)O)c(N)c1					1		204.5839699	-1.046986458
CC(C)c1ccc(N)c([C@@H](N)C(=O)O)c1					1		204.5839699	-1.047344979
CC(C)c1cc(N)ccc1[C@@H](N)C(=O)O					1		204.5839699	-1.064212766
CC(C)c1ccc(N)cc1[C@@H](N)C(=O)O					1		204.5839699	-1.063762632
CC(C)c1cccc(N)c1[C@H](N)C(=O)O					1		204.5839699	-1.045929981
CC(C)(N)c1ccc([C@@H](N)C(=O)O)cc1					1		204.5839699	-1.834163782
CC(C)(N)c1cccc([C@H](N)C(=O)O)c1					1		204.5839699	-1.826635265
CC(C)(N)c1ccccc1[C@@H](N)C(=O)O					1		204.5839699	-1.811654429
CN(C)Cc1ccc([C@@H](N)C(=O)O)cc1					1		204.5839699	-2.049196234
CN(C)Cc1cccc([C@@H](N)C(=O)O)c1					1		204.5839699	-2.050506754
CN(C)Cc1ccccc1[C@H](N)C(=O)O					1	1	204.5839699	-2.058174459
Cc1ccc([C@H](N)C(=O)O)cc1N(C)C					1		204.5839699	-0.856556744
Cc1cc([C@H](N)C(=O)O)ccc1N(C)C					1		204.5839699	-0.857368247
Cc1cccc([C@H](N)C(=O)O)c1N(C)C					1		204.5839699	-0.841643029
Cc1c([C@H](N)C(=O)O)cccc1N(C)C					1		204.5839699	-0.856789069
Cc1cc([C@H](N)C(=O)O)cc(N(C)C)c1					1		204.5839699	-0.856408605
Cc1ccc([C@H](N)C(=O)O)c(N(C)C)c1					1		204.5839699	-0.841479186
Cc1ccc(N(C)C)c([C@@H](N)C(=O)O)c1					1		204.5839699	-0.842665898
Cc1cc(N(C)C)ccc1[C@@H](N)C(=O)O					1		204.5839699	-0.85726254
Cc1ccc(N(C)C)cc1[C@H](N)C(=O)O					1		204.5839699	-0.858333219
Cc1cccc(N(C)C)c1[C@H](N)C(=O)O					1		204.5839699	-0.840668709
C[C@@H](NCc1ccccc1)[C@H](N)C(=O)O					1		204.5839699	-1.583609172
CN[C@@H](Cc1ccccc1)[C@@H](N)C(=O)O					1		204.5839699	-1.696555428
CC[C@@H](Nc1ccccc1)[C@@H](N)C(=O)O					1		204.5839699	-0.983675815
C[C@@H](CNc1ccccc1)[C@H](N)C(=O)O					1		204.5839699	-1.386014537
CNC[C@@H](c1ccccc1)[C@@H](N)C(=O)O					1		204.5839699	-2.111246618
C[C@@H](c1ccccc1)[C@H](N)[C@@H](N)C(=O)O					1		204.5839699	-1.587947385
C[C@@H]([C@H](N)c1ccccc1)[C@@H](N)C(=O)O					1		204.5839699	-1.792541503
C[C@@H]([C@@H](N)C(=O)O)N(C)c1ccccc1					1		204.5839699	-0.87020773
CN(C)[C@@H](c1ccccc1)[C@@H](N)C(=O)O					1		204.5839699	-1.521144084
CN[C@@H](C[C@@H](N)C(=O)O)c1ccccc1					1		204.5839699	-1.932708091
C[C@@](N)(C[C@H](N)C(=O)O)c1ccccc1					1		204.5839699	-1.978395752
CN(Cc1ccccc1)C[C@@H](N)C(=O)O					1		204.5839699	-1.570872841
CN(CC[C@@H](N)C(=O)O)c1ccccc1					1		204.5839699	-1.232069496
CC(C)(Nc1ccccc1)[C@H](N)C(=O)O					1		204.5839699	-1.225813451
CN[C@](C)(c1ccccc1)[C@@H](N)C(=O)O					1		204.5839699	-1.664639854
C[C@](N)(Cc1ccccc1)[C@@H](N)C(=O)O					1		204.5839699	-1.67236289
CC[C@](N)(c1ccccc1)[C@@H](N)C(=O)O					1		204.5839699	-1.441648819
C[C@@](CN)(c1ccccc1)[C@@H](N)C(=O)O					1		204.5839699	-1.970974578
CNCCc1ccc([C@@H](N)C(=O)O)cc1					1		204.5839699	-2.000631515
CNCCc1cccc([C@@H](N)C(=O)O)c1					1		204.5839699	-1.996032517
CCCNc1ccc([C@@H](N)C(=O)O)cc1					1		204.5839699	-1.128399368
CCCNc1cccc([C@H](N)C(=O)O)c1					1		204.5839699	-1.126030226
CNCCc1ccccc1[C@H](N)C(=O)O					1		204.5839699	-1.982055555
CCCNc1ccccc1[C@H](N)C(=O)O					1		204.5839699	-1.110283909
C[C@H](CN)c1ccc([C@H](N)C(=O)O)cc1					1		204.5839699	-1.885682114
CC[C@@H](N)c1ccc([C@H](N)C(=O)O)cc1					1		204.5839699	-1.609897187
C[C@H](CN)c1cccc([C@@H](N)C(=O)O)c1					1		204.5839699	-1.883245499
CC[C@@H](N)c1cccc([C@H](N)C(=O)O)c1					1		204.5839699	-1.604179412
C[C@H](CN)c1ccccc1[C@H](N)C(=O)O					1		204.5839699	-1.87182476
CC[C@@H](N)c1ccccc1[C@@H](N)C(=O)O					1		204.5839699	-1.593531433
CCc1ccc([C@@H](N)C(=O)O)cc1CN					1		204.5839699	-1.624255678
CCc1cc([C@H](N)C(=O)O)ccc1CN					1		204.5839699	-1.627699122
Cc1cc([C@@H](N)C(=O)O)ccc1CCN					1		204.5839699	-1.746954691
Cc1ccc([C@H](N)C(=O)O)cc1CCN					1		204.5839699	-1.744264945
CCCc1ccc([C@H](N)C(=O)O)cc1N					1		204.5839699	-0.903483002
CCCc1cc([C@@H](N)C(=O)O)ccc1N					1		204.5839699	-0.899598569
CCc1cccc([C@@H](N)C(=O)O)c1CN					1		204.5839699	-1.619694097
CCc1c(CN)cccc1[C@@H](N)C(=O)O					1		204.5839699	-1.621410022
Cc1c(CCN)cccc1[C@H](N)C(=O)O					1		204.5839699	-1.738402936
CCCc1cccc([C@@H](N)C(=O)O)c1N					1		204.5839699	-0.888494353
Cc1cccc([C@@H](N)C(=O)O)c1CCN					1		204.5839699	-1.73284906
CCCc1c(N)cccc1[C@H](N)C(=O)O					1		204.5839699	-0.903693051
CCc1cc(CN)cc([C@@H](N)C(=O)O)c1					1		204.5839699	-1.619279174
Cc1cc(CCN)cc([C@@H](N)C(=O)O)c1					1		204.5839699	-1.745342155
CCCc1cc(N)cc([C@H](N)C(=O)O)c1					1		204.5839699	-0.905120676
CCc1ccc([C@H](N)C(=O)O)c(CN)c1					1		204.5839699	-1.613873846
CCc1cc(CN)ccc1[C@@H](N)C(=O)O					1		204.5839699	-1.619593787
Cc1cc(CCN)ccc1[C@H](N)C(=O)O					1		204.5839699	-1.740856435
CCCc1ccc([C@H](N)C(=O)O)c(N)c1					1		204.5839699	-0.889325925
CCc1ccc(CN)c([C@H](N)C(=O)O)c1					1		204.5839699	-1.613687465
CCc1ccc(CN)cc1[C@@H](N)C(=O)O					1		204.5839699	-1.616000815
Cc1ccc(CCN)cc1[C@H](N)C(=O)O					1		204.5839699	-1.73728543
CCCc1ccc(N)c([C@H](N)C(=O)O)c1					1		204.5839699	-0.889784751
Cc1ccc([C@H](N)C(=O)O)c(CCN)c1					1		204.5839699	-1.73308137
Cc1ccc(CCN)c([C@H](N)C(=O)O)c1					1		204.5839699	-1.731688274
CCCc1cc(N)ccc1[C@H](N)C(=O)O					1		204.5839699	-0.90681642
CCCc1ccc(N)cc1[C@H](N)C(=O)O					1		204.5839699	-0.906378294
CCc1cccc(CN)c1[C@H](N)C(=O)O					1		204.5839699	-1.611593295
Cc1cccc(CCN)c1[C@H](N)C(=O)O					1		204.5839699	-1.727469587
CCCc1cccc(N)c1[C@H](N)C(=O)O					1		204.5839699	-0.888378984
N[C@@H](CCc1ccccc1)[C@@H](N)C(=O)O					1	1	204.5839699	-1.505764935
NC[C@H](Cc1ccccc1)[C@@H](N)C(=O)O					1		204.5839699	-1.965639576
NCC[C@@H](c1ccccc1)[C@H](N)C(=O)O					1		204.5839699	-2.193140456
N[C@@H](CNCCc1ccccc1)C(=O)O					1		204.5839699	-1.757525174
N[C@H](CCNCc1ccccc1)C(=O)O					1		204.5839699	-1.991951943
N[C@@H](CCCNc1ccccc1)C(=O)O					1		204.5839699	-1.351582816
N[C@@H](CC[C@@H](N)c1ccccc1)C(=O)O					1		204.5839699	-2.017648399
NC[C@H](C[C@@H](N)C(=O)O)c1ccccc1					1		204.5839699	-2.250936912
N[C@H](Cc1ccccc1)C[C@@H](N)C(=O)O					1		204.5839699	-1.95057551
NCc1ccccc1CC[C@@H](N)C(=O)O					1		204.5839699	-1.980473148
Nc1ccccc1CCC[C@@H](N)C(=O)O					1		204.5839699	-1.12906315
NCCc1ccccc1C[C@@H](N)C(=O)O					1		204.5839699	-2.110576597
NCc1cccc(CC[C@H](N)C(=O)O)c1					1		204.5839699	-1.988565795
Nc1cccc(CCC[C@H](N)C(=O)O)c1					1		204.5839699	-1.13641324
NCCc1cccc(C[C@@H](N)C(=O)O)c1					1		204.5839699	-2.108485253
NCc1ccc(CC[C@H](N)C(=O)O)cc1					1		204.5839699	-1.991516656
Nc1ccc(CCC[C@H](N)C(=O)O)cc1					1		204.5839699	-1.127484908
NCCc1ccc(C[C@H](N)C(=O)O)cc1					1		204.5839699	-2.106956081
NCCCc1ccc([C@@H](N)C(=O)O)cc1					1		204.5839699	-1.797548704
NCCCc1cccc([C@H](N)C(=O)O)c1					1		204.5839699	-1.797166537
NCCCc1ccccc1[C@@H](N)C(=O)O					1		204.5839699	-1.789270886
Cc1cccc2c1C[C@H]([C@@H](N)C(=O)O)N2					1		192.2275112	-1.309465774
Cc1cccc2c1CN[C@H]2[C@H](N)C(=O)O					1		192.2275112	-1.644942401
Cc1cccc2c1N[C@@H]([C@H](N)C(=O)O)C2					1		192.2275112	-1.309423905
Cc1cccc2c1NC[C@H]2[C@@H](N)C(=O)O					1		192.2275112	-1.709818159
Cc1cccc2c1[C@@H]([C@H](N)C(=O)O)NC2					1		192.2275112	-1.643794871
Cc1cccc2c1[C@@H]([C@@H](N)C(=O)O)CN2					1		192.2275112	-1.710200483
Cc1ccc2c(c1)C[C@H]([C@H](N)C(=O)O)N2					1		192.2275112	-1.309650874
Cc1ccc2c(c1)N[C@H]([C@H](N)C(=O)O)C2					1		192.2275112	-1.309471793
Cc1ccc2c(c1)CN[C@H]2[C@H](N)C(=O)O					1		192.2275112	-1.639991981
Cc1ccc2c(c1)[C@H]([C@@H](N)C(=O)O)NC2					1		192.2275112	-1.642274486
Cc1ccc2c(c1)NC[C@@H]2[C@@H](N)C(=O)O					1		192.2275112	-1.710216588
Cc1ccc2c(c1)[C@@H]([C@H](N)C(=O)O)CN2					1		192.2275112	-1.71144673
C[C@@H]1c2ccccc2N[C@H]1[C@H](N)C(=O)O					1		192.2275112	-1.458003207
C[C@@]1([C@@H](N)C(=O)O)Cc2ccccc2N1					1		192.2275112	-1.542584601
C[C@@]1([C@@H](N)C(=O)O)NCc2ccccc21					1		192.2275112	-1.869525388
C[C@@]1([C@@H](N)C(=O)O)CNc2ccccc21					1		192.2275112	-1.729987621
CN1c2ccccc2C[C@@H]1[C@H](N)C(=O)O					1		192.2275112	-1.187628201
CN1Cc2ccccc2[C@H]1[C@H](N)C(=O)O					1		192.2275112	-1.666854607
CN1C[C@@H]([C@H](N)C(=O)O)c2ccccc21					1		192.2275112	-1.589871797
C[C@@H](c1ccccc1C=N)[C@@H](N)C(=O)O					1		201.9475112	-1.57295597
Cc1ccccc1[C@@H](C=N)[C@@H](N)C(=O)O					1		201.9475112	-1.777596762
C[C@H](c1cccc(C=N)c1)[C@H](N)C(=O)O					1		201.9475112	-1.568706585
C[C@H](c1ccc(C=N)cc1)[C@@H](N)C(=O)O					1		201.9475112	-1.56830668
Cc1cccc([C@@H](C=N)[C@@H](N)C(=O)O)c1					1		201.9475112	-1.779005254
Cc1ccc([C@@H](C=N)[C@@H](N)C(=O)O)cc1					1		201.9475112	-1.775445815
Cc1cccc(C[C@H](N)C(=O)O)c1C=N					1		201.9475112	-1.425450287
Cc1c(C=N)cccc1C[C@H](N)C(=O)O					1		201.9475112	-1.420836236
CNc1ccccc1/C=C/[C@@H](N)C(=O)O					1		201.9475112	-1.400586651
CNc1cccc(/C=C/[C@H](N)C(=O)O)c1					1		201.9475112	-1.39450819
CNc1ccc(/C=C\[C@@H](N)C(=O)O)cc1					1		201.9475112	-1.396073256
Cc1cccc(N)c1/C=C/[C@H](N)C(=O)O					1		201.9475112	-1.18546672
Cc1c(N)cccc1/C=C/[C@H](N)C(=O)O					1		201.9475112	-1.181560431
Cc1cccc(/C=C/[C@@H](N)C(=O)O)c1N					1		201.9475112	-1.182828855
Cc1ccc(N)cc1/C=C/[C@H](N)C(=O)O					1		201.9475112	-1.182881577
Cc1cc(N)ccc1/C=C/[C@H](N)C(=O)O					1		201.9475112	-1.188067202
Cc1ccc(N)c(/C=C/[C@H](N)C(=O)O)c1					1		201.9475112	-1.187150055
Cc1ccc(/C=C/[C@@H](N)C(=O)O)c(N)c1					1		201.9475112	-1.185168462
Cc1cc(/C=C/[C@H](N)C(=O)O)ccc1N					1		201.9475112	-1.181608712
Cc1ccc(/C=C\[C@@H](N)C(=O)O)cc1N					1		201.9475112	-1.181545002
Cc1cc(N)cc(/C=C/[C@H](N)C(=O)O)c1					1		201.9475112	-1.18902656
C/C(=C/[C@@H](N)C(=O)O)c1ccccc1N					1		201.9475112	-1.397773943
C/C(=C/[C@H](N)C(=O)O)c1cccc(N)c1					1		201.9475112	-1.399898642
C/C(=C/[C@@H](N)C(=O)O)c1ccc(N)cc1					1		201.9475112	-1.399461815
C/C(=C/c1ccccc1N)[C@@H](N)C(=O)O					1		201.9475112	-1.453751518
C/C=C(/c1ccccc1N)[C@@H](N)C(=O)O					1		201.9475112	-1.397010227
Cc1cccc(/C=C(/N)[C@@H](N)C(=O)O)c1					1		201.9475112	-1.648370811
C/C(=C/c1cccc(N)c1)[C@@H](N)C(=O)O					1		201.9475112	-1.455987283
C/C(=C\c1ccc(N)cc1)[C@@H](N)C(=O)O					1		201.9475112	-1.455409848
C/C=C(\c1cccc(N)c1)[C@@H](N)C(=O)O					1		201.9475112	-1.39897042
C/C=C(\c1ccc(N)cc1)[C@H](N)C(=O)O					1		201.9475112	-1.398209949
C=C(c1ccccc1NC)[C@@H](N)C(=O)O					1		201.9475112	-1.484108149
C=C(c1cccc(NC)c1)[C@@H](N)C(=O)O					1		201.9475112	-1.481813744
C=C(c1ccc(NC)cc1)[C@@H](N)C(=O)O					1		201.9475112	-1.481650756
C=C(c1cccc(N)c1C)[C@H](N)C(=O)O					1		201.9475112	-1.268620308
C=C(c1cccc(C)c1N)[C@@H](N)C(=O)O					1		201.9475112	-1.269498132
C=C(c1c(C)cccc1N)[C@H](N)C(=O)O					1		201.9475112	-1.270850963
C=C(c1ccc(N)c(C)c1)[C@H](N)C(=O)O					1		201.9475112	-1.27033196
C=C(c1ccc(C)c(N)c1)[C@H](N)C(=O)O					1		201.9475112	-1.270707665
C=C(c1ccc(N)cc1C)[C@H](N)C(=O)O					1		201.9475112	-1.272940607
C=C(c1cc(N)ccc1C)[C@H](N)C(=O)O					1		201.9475112	-1.269994944
C=C(c1ccc(C)cc1N)[C@H](N)C(=O)O					1	1	201.9475112	-1.270684728
C=C(c1cc(C)ccc1N)[C@@H](N)C(=O)O					1		201.9475112	-1.271814138
C=C(c1cc(C)cc(N)c1)[C@H](N)C(=O)O					1		201.9475112	-1.274004132
C/C=C/c1ccc([C@H](N)C(=O)O)cc1N					1		201.9475112	-1.184017352
C/C=C\c1cc([C@@H](N)C(=O)O)ccc1N					1		201.9475112	-1.184596572
C/C=C/c1cccc([C@H](N)C(=O)O)c1N					1		201.9475112	-1.170456004
C/C=C/c1c(N)cccc1[C@H](N)C(=O)O					1		201.9475112	-1.184746555
C/C=C/c1cc(N)cc([C@@H](N)C(=O)O)c1					1		201.9475112	-1.184636994
C/C=C/c1ccc([C@@H](N)C(=O)O)c(N)c1					1		201.9475112	-1.171092472
C/C=C/c1ccc(N)c([C@@H](N)C(=O)O)c1					1		201.9475112	-1.170877418
C/C=C\c1cc(N)ccc1[C@@H](N)C(=O)O					1		201.9475112	-1.185823697
C/C=C/c1ccc(N)cc1[C@@H](N)C(=O)O					1		201.9475112	-1.185496227
C/C=C/c1cccc(N)c1[C@H](N)C(=O)O					1		201.9475112	-1.1693343
C=Cc1ccc([C@H](N)C(=O)O)cc1NC					1		201.9475112	-1.271047619
C=Cc1cc([C@@H](N)C(=O)O)ccc1NC					1		201.9475112	-1.268984618
C=Cc1cccc([C@@H](N)C(=O)O)c1NC					1		201.9475112	-1.256061076
C=Cc1c(NC)cccc1[C@H](N)C(=O)O					1		201.9475112	-1.27200544
C=Cc1cc(NC)cc([C@H](N)C(=O)O)c1					1		201.9475112	-1.267035183
C=Cc1ccc([C@H](N)C(=O)O)c(NC)c1					1		201.9475112	-1.256604375
C=Cc1ccc(NC)c([C@@H](N)C(=O)O)c1					1		201.9475112	-1.256843383
C=Cc1cc(NC)ccc1[C@@H](N)C(=O)O					1		201.9475112	-1.269196638
C=Cc1ccc(NC)cc1[C@H](N)C(=O)O					1		201.9475112	-1.269483474
C=Cc1cccc(NC)c1[C@H](N)C(=O)O					1		201.9475112	-1.254869734
C=C(N)c1cc([C@H](N)C(=O)O)ccc1C					1		201.9475112	-1.637707926
C=C(C)c1ccc([C@H](N)C(=O)O)cc1N					1		201.9475112	-1.271275773
C=C(C)c1cc([C@H](N)C(=O)O)ccc1N					1		201.9475112	-1.271822965
C=C(C)c1cccc([C@H](N)C(=O)O)c1N					1		201.9475112	-1.257781623
C=C(C)c1c(N)cccc1[C@@H](N)C(=O)O					1		201.9475112	-1.272055336
C=C(C)c1cc(N)cc([C@H](N)C(=O)O)c1					1		201.9475112	-1.27190426
C=C(C)c1ccc([C@@H](N)C(=O)O)c(N)c1					1		201.9475112	-1.258444093
C=C(C)c1ccc(N)c([C@H](N)C(=O)O)c1					1		201.9475112	-1.258213421
C=C(C)c1cc(N)ccc1[C@@H](N)C(=O)O					1		201.9475112	-1.273079425
C=C(C)c1ccc(N)cc1[C@H](N)C(=O)O					1		201.9475112	-1.2728257
C=C(C)c1cccc(N)c1[C@H](N)C(=O)O					1		201.9475112	-1.256613646
C=Cc1c(C)cc([C@@H](N)C(=O)O)cc1N					1		201.9475112	-1.057157015
C=Cc1c(C)ccc([C@@H](N)C(=O)O)c1N					1		201.9475112	-1.043636382
C=Cc1c(N)ccc([C@H](N)C(=O)O)c1C					1		201.9475112	-1.058306529
C=Cc1cc([C@@H](N)C(=O)O)cc(N)c1C					1		201.9475112	-1.056870443
C=Cc1ccc([C@@H](N)C(=O)O)c(N)c1C					1		201.9475112	-1.043864656
C=Cc1c([C@H](N)C(=O)O)ccc(N)c1C					1		201.9475112	-1.05226588
C=Cc1cc([C@@H](N)C(=O)O)cc(C)c1N					1		201.9475112	-1.056846168
C=Cc1ccc([C@@H](N)C(=O)O)c(C)c1N					1		201.9475112	-1.056617383
C=Cc1c([C@@H](N)C(=O)O)ccc(C)c1N					1		201.9475112	-1.056970005
C=Cc1cc(N)c([C@@H](N)C(=O)O)cc1C					1		201.9475112	-1.044969371
C=Cc1cc([C@H](N)C(=O)O)c(N)cc1C					1		201.9475112	-1.044174367
C=Cc1cc(C)c([C@H](N)C(=O)O)cc1N					1		201.9475112	-1.058181738
C=Cc1cc([C@H](N)C(=O)O)c(C)cc1N					1		201.9475112	-1.058218275
C=Cc1cc(N)cc([C@H](N)C(=O)O)c1C					1		201.9475112	-1.056286221
C=Cc1ccc(N)c([C@@H](N)C(=O)O)c1C					1		201.9475112	-1.043545589
C=Cc1cc(C)cc([C@H](N)C(=O)O)c1N					1		201.9475112	-1.04409664
C=Cc1ccc(C)c([C@H](N)C(=O)O)c1N					1		201.9475112	-1.043017913
C=Cc1cc(C)c(N)cc1[C@@H](N)C(=O)O					1		201.9475112	-1.051383532
C=Cc1cc(N)c(C)cc1[C@@H](N)C(=O)O					1		201.9475112	-1.051961791
C=Cc1c(C)cc(N)cc1[C@@H](N)C(=O)O					1		201.9475112	-1.058837859
C=Cc1c(C)ccc(N)c1[C@@H](N)C(=O)O					1		201.9475112	-1.043234775
C=Cc1cc(C)c(N)c([C@@H](N)C(=O)O)c1					1		201.9475112	-1.043662999
C=Cc1ccc(C)c(N)c1[C@H](N)C(=O)O					1		201.9475112	-1.042109372
C=Cc1c(N)cc(C)cc1[C@@H](N)C(=O)O					1		201.9475112	-1.05780898
C=Cc1c(N)ccc(C)c1[C@@H](N)C(=O)O					1		201.9475112	-1.058973327
C=Cc1cc(N)c(C)c([C@@H](N)C(=O)O)c1					1		201.9475112	-1.057103322
C=Cc1ccc(N)c(C)c1[C@@H](N)C(=O)O					1		201.9475112	-1.05132187
C=Cc1cc(C)c([C@H](N)C(=O)O)c(N)c1					1		201.9475112	-1.043818741
C=Cc1cc(C)cc(N)c1[C@@H](N)C(=O)O					1		201.9475112	-1.042644386
C=Cc1cc(N)cc(C)c1[C@@H](N)C(=O)O					1		201.9475112	-1.059923212
C=CN(C)c1ccccc1[C@H](N)C(=O)O					1		201.9475112	-0.850020165
C[C@@H]1CNc2cc([C@H](N)C(=O)O)ccc21					1		192.2275112	-1.598883067
C[C@@H]1CNc2ccc([C@H](N)C(=O)O)cc21					1		192.2275112	-1.601154431
C[C@@H]1CNc2c1cccc2[C@@H](N)C(=O)O					1		192.2275112	-1.588916912
C[C@H]1CNc2cccc([C@H](N)C(=O)O)c21					1		192.2275112	-1.598906685
Cc1cc([C@H](N)C(=O)O)cc2c1CNC2					1		192.2275112	-2.062207655
Cc1c([C@@H](N)C(=O)O)ccc2c1CNC2					1		192.2275112	-2.067033612
Cc1cc([C@H](N)C(=O)O)cc2c1CCN2					1		192.2275112	-1.451898392
Cc1ccc([C@@H](N)C(=O)O)c2c1CNC2					1		192.2275112	-2.069721718
Cc1ccc([C@H](N)C(=O)O)c2c1CCN2					1		192.2275112	-1.440240368
Cc1c([C@H](N)C(=O)O)ccc2c1CCN2					1		192.2275112	-1.452346988
Cc1cc([C@@H](N)C(=O)O)cc2c1NCC2					1		192.2275112	-1.451842511
Cc1c([C@H](N)C(=O)O)ccc2c1NCC2					1		192.2275112	-1.450989017
Cc1ccc([C@@H](N)C(=O)O)c2c1NCC2					1		192.2275112	-1.450842395
Cc1cc2c(cc1[C@@H](N)C(=O)O)CNC2					1		192.2275112	-2.067497523
Cc1cc2c(cc1[C@H](N)C(=O)O)NCC2					1		192.2275112	-1.45316137
Cc1cc2c(cc1[C@H](N)C(=O)O)CCN2					1		192.2275112	-1.452350543
Cc1cc2c(c([C@H](N)C(=O)O)c1)CNC2					1		192.2275112	-2.071133844
Cc1ccc2c(c1[C@H](N)C(=O)O)CNC2					1		192.2275112	-2.075877096
Cc1cc2c(c([C@@H](N)C(=O)O)c1)NCC2					1		192.2275112	-1.440740036
Cc1ccc2c(c1[C@H](N)C(=O)O)NCC2					1		192.2275112	-1.439725397
Cc1cc2c(c([C@H](N)C(=O)O)c1)CCN2					1		192.2275112	-1.452174835
Cc1ccc2c(c1[C@H](N)C(=O)O)CCN2					1		192.2275112	-1.453480323
CN1Cc2ccc([C@@H](N)C(=O)O)cc2C1					1		192.2275112	-1.916848387
CN1CCc2ccc([C@H](N)C(=O)O)cc21					1		192.2275112	-1.325486
CN1CCc2cc([C@@H](N)C(=O)O)ccc21					1		192.2275112	-1.32660935
CN1Cc2cccc([C@H](N)C(=O)O)c2C1					1		192.2275112	-1.9229292
CN1CCc2cccc([C@@H](N)C(=O)O)c21					1		192.2275112	-1.318445745
CN1CCc2c([C@@H](N)C(=O)O)cccc21					1		192.2275112	-1.325398462
N[C@@H](/C=C\c1ccccc1)[C@@H](N)C(=O)O					1		201.9475112	-1.636878744
Nc1ccccc1/C=C/C[C@H](N)C(=O)O					1		201.9475112	-1.407770979
Nc1cccc(/C=C/C[C@@H](N)C(=O)O)c1					1		201.9475112	-1.409873502
N/C=C/c1cccc(C[C@H](N)C(=O)O)c1					1		201.9475112	-1.693872884
Nc1ccc(/C=C/C[C@@H](N)C(=O)O)cc1					1		201.9475112	-1.410538183
C=C[C@H](Nc1ccccc1)[C@@H](N)C(=O)O					1		201.9475112	-1.131048631
C=Cc1ccccc1NC[C@@H](N)C(=O)O					1		201.9475112	-1.185936542
C=Cc1cccc(NC[C@H](N)C(=O)O)c1					1		201.9475112	-1.186071786
C=Cc1ccc(NC[C@H](N)C(=O)O)cc1					1		201.9475112	-1.186937119
C=C(c1ccccc1)[C@H](N)[C@H](N)C(=O)O					1		201.9475112	-1.731479656
C=Cc1ccccc1[C@@H](N)[C@@H](N)C(=O)O					1		201.9475112	-1.518238784
C=C[C@H](c1ccccc1N)[C@H](N)C(=O)O					1		201.9475112	-1.509767608
C=Cc1cccc([C@H](N)[C@H](N)C(=O)O)c1					1		201.9475112	-1.516039506
C=Cc1ccc([C@H](N)[C@H](N)C(=O)O)cc1					1		201.9475112	-1.515352957
C=C[C@H](c1cccc(N)c1)[C@@H](N)C(=O)O					1		201.9475112	-1.513614549
C=C[C@@H](c1ccc(N)cc1)[C@@H](N)C(=O)O					1		201.9475112	-1.513987228
C=C(C[C@H](N)C(=O)O)c1ccccc1N					1		201.9475112	-1.494654302
C=C(C[C@H](N)C(=O)O)c1cccc(N)c1					1		201.9475112	-1.496635666
C=C(C[C@H](N)C(=O)O)c1ccc(N)cc1					1		201.9475112	-1.496593969
C=Cc1c(N)cccc1C[C@@H](N)C(=O)O					1		201.9475112	-1.280430182
C=Cc1cccc(C[C@@H](N)C(=O)O)c1N					1		201.9475112	-1.278278442
C=Cc1cccc(N)c1C[C@H](N)C(=O)O					1		201.9475112	-1.278588656
C=Cc1cc(C[C@@H](N)C(=O)O)ccc1N					1		201.9475112	-1.280277945
C=Cc1ccc(C[C@H](N)C(=O)O)cc1N					1		201.9475112	-1.280255019
C=Cc1cc(N)ccc1C[C@@H](N)C(=O)O					1		201.9475112	-1.281700502
C=Cc1ccc(N)cc1C[C@@H](N)C(=O)O					1		201.9475112	-1.281876875
C=Cc1ccc(C[C@H](N)C(=O)O)c(N)c1					1		201.9475112	-1.278545697
C=Cc1ccc(N)c(C[C@@H](N)C(=O)O)c1					1		201.9475112	-1.278603777
C=Cc1cc(N)cc(C[C@@H](N)C(=O)O)c1					1		201.9475112	-1.281518024
C=C[C@](N)(c1ccccc1)[C@@H](N)C(=O)O					1		201.9475112	-1.606075348
C=CN(C[C@@H](N)C(=O)O)c1ccccc1					1		201.9475112	-0.782017759
N[C@H](C[C@@H]1NCc2ccccc21)C(=O)O					1		192.2275112	-2.088882432
N[C@@H](C[C@@H]1CNc2ccccc21)C(=O)O					1		192.2275112	-1.82187307
N[C@H](C[C@H]1Cc2ccccc2N1)C(=O)O					1		192.2275112	-1.765536956
N[C@@H](Cc1cccc2c1CNC2)C(=O)O					1		192.2275112	-2.166268564
N[C@H](Cc1cccc2c1CCN2)C(=O)O					1		192.2275112	-1.674248292
N[C@@H](Cc1cccc2c1NCC2)C(=O)O					1		192.2275112	-1.673221799
N[C@H](Cc1ccc2c(c1)CNC2)C(=O)O					1		192.2275112	-2.164497545
N[C@@H](Cc1ccc2c(c1)CCN2)C(=O)O					1		192.2275112	-1.67419533
N[C@H](Cc1ccc2c(c1)NCC2)C(=O)O					1		192.2275112	-1.674199418
N[C@H](C(=O)O)[C@@H]1Cc2ccccc2[C@@H]1N					1		192.2275112	-2.193869504
N[C@H]1C[C@@H]([C@H](N)C(=O)O)c2ccccc21					1		192.2275112	-2.521255533
N[C@@H]1Cc2ccccc2[C@H]1[C@@H](N)C(=O)O					1		192.2275112	-2.314276745
Nc1cccc2c1C[C@@H]([C@@H](N)C(=O)O)C2					1		192.2275112	-1.600948071
Nc1cccc2c1CC[C@H]2[C@H](N)C(=O)O					1		192.2275112	-1.60019409
Nc1cccc2c1[C@@H]([C@@H](N)C(=O)O)CC2					1		192.2275112	-1.601160815
Nc1ccc2c(c1)C[C@@H]([C@@H](N)C(=O)O)C2					1		192.2275112	-1.604633163
Nc1ccc2c(c1)CC[C@H]2[C@H](N)C(=O)O					1		192.2275112	-1.600818333
Nc1ccc2c(c1)[C@@H]([C@@H](N)C(=O)O)CC2					1		192.2275112	-1.601184096
N[C@@H](C(=O)O)C1(N)Cc2ccccc2C1					1		192.2275112	-1.98997315
N[C@@H](C(=O)O)[C@@]1(N)CCc2ccccc21					1		192.2275112	-1.837357453
N[C@H](CN1Cc2ccccc2C1)C(=O)O					1		192.2275112	-1.72389065
N[C@H](CN1CCc2ccccc21)C(=O)O					1		192.2275112	-1.24708334
N[C@@H](/C=C/CNc1ccccc1)C(=O)O					1		201.9475112	-1.406142982
C=C(CNc1ccccc1)[C@H](N)C(=O)O					1		201.9475112	-1.544852973
N[C@@H](/C=C/[C@@H](N)C(=O)O)c1ccccc1					1		201.9475112	-1.970209983
NCc1ccccc1/C=C/[C@@H](N)C(=O)O					1		201.9475112	-2.019605255
Nc1ccccc1C/C=C/[C@@H](N)C(=O)O					1		201.9475112	-1.334005206
NCc1cccc(/C=C/[C@@H](N)C(=O)O)c1					1		201.9475112	-2.017917211
NCc1ccc(/C=C/[C@H](N)C(=O)O)cc1					1		201.9475112	-2.018135205
Nc1cccc(C/C=C/[C@H](N)C(=O)O)c1					1		201.9475112	-1.33817541
Nc1ccc(C/C=C/[C@H](N)C(=O)O)cc1					1		201.9475112	-1.340473762
C=C([C@H](N)C(=O)O)[C@@H](N)c1ccccc1					1		201.9475112	-1.926996318
NC/C(=C/c1ccccc1)[C@H](N)C(=O)O					1		201.9475112	-2.117749335
NC/C=C(\c1ccccc1)[C@@H](N)C(=O)O					1		201.9475112	-2.214609846
C=C(Cc1ccccc1N)[C@H](N)C(=O)O					1		201.9475112	-1.477120783
C=C(c1ccccc1CN)[C@H](N)C(=O)O					1		201.9475112	-2.095132495
C=C(Cc1cccc(N)c1)[C@H](N)C(=O)O					1		201.9475112	-1.481311077
C=C(c1cccc(CN)c1)[C@H](N)C(=O)O					1		201.9475112	-2.093643332
C=C(Cc1ccc(N)cc1)[C@H](N)C(=O)O					1		201.9475112	-1.48206277
C=C(c1ccc(CN)cc1)[C@H](N)C(=O)O					1		201.9475112	-2.094610999
NC/C(=C\[C@@H](N)C(=O)O)c1ccccc1					1		201.9475112	-2.232379561
C=CCNc1ccc([C@@H](N)C(=O)O)cc1					1		201.9475112	-1.275323135
C=CCNc1cccc([C@@H](N)C(=O)O)c1					1		201.9475112	-1.276353962
C=CCNc1ccccc1[C@H](N)C(=O)O					1		201.9475112	-1.260466522
C=C[C@@H](N)c1ccc([C@@H](N)C(=O)O)cc1					1		201.9475112	-1.844179406
C=C[C@H](N)c1cccc([C@@H](N)C(=O)O)c1					1		201.9475112	-1.844866814
C=C[C@H](N)c1ccccc1[C@@H](N)C(=O)O					1		201.9475112	-1.85045082
C=C(CN)c1ccc([C@@H](N)C(=O)O)cc1					1		201.9475112	-2.075573114
C=C(CN)c1cccc([C@H](N)C(=O)O)c1					1		201.9475112	-2.073479259
C=C(CN)c1ccccc1[C@H](N)C(=O)O					1		201.9475112	-2.068478432
C=Cc1ccc([C@@H](N)C(=O)O)cc1CN					1		201.9475112	-1.857382386
C=Cc1cc([C@@H](N)C(=O)O)ccc1CN					1		201.9475112	-1.858003298
C=Cc1cccc([C@@H](N)C(=O)O)c1CN					1		201.9475112	-1.855784231
C=CCc1ccc([C@H](N)C(=O)O)cc1N					1		201.9475112	-1.205140977
C=CCc1cc([C@@H](N)C(=O)O)ccc1N					1		201.9475112	-1.207383001
C=Cc1c(CN)cccc1[C@@H](N)C(=O)O					1		201.9475112	-1.852434204
C=CCc1cccc([C@@H](N)C(=O)O)c1N					1		201.9475112	-1.194511576
C=CCc1c(N)cccc1[C@@H](N)C(=O)O					1		201.9475112	-1.204867983
C=Cc1cc(CN)cc([C@@H](N)C(=O)O)c1					1	1	201.9475112	-1.844875659
C=Cc1ccc([C@H](N)C(=O)O)c(CN)c1					1		201.9475112	-1.84363995
C=Cc1ccc(CN)c([C@@H](N)C(=O)O)c1					1		201.9475112	-1.838931287
C=CCc1cc(N)cc([C@@H](N)C(=O)O)c1					1		201.9475112	-1.20924632
C=Cc1cc(CN)ccc1[C@@H](N)C(=O)O					1		201.9475112	-1.841620145
C=CCc1ccc([C@@H](N)C(=O)O)c(N)c1					1		201.9475112	-1.195228854
C=Cc1ccc(CN)cc1[C@@H](N)C(=O)O					1		201.9475112	-1.836366201
C=CCc1ccc(N)c([C@H](N)C(=O)O)c1					1		201.9475112	-1.195094907
C=CCc1cc(N)ccc1[C@H](N)C(=O)O					1		201.9475112	-1.210166148
C=CCc1ccc(N)cc1[C@H](N)C(=O)O					1		201.9475112	-1.20965414
C=Cc1cccc(CN)c1[C@@H](N)C(=O)O					1		201.9475112	-1.839291268
C=CCc1cccc(N)c1[C@@H](N)C(=O)O					1		201.9475112	-1.194380161
NC/C=C/c1ccc([C@H](N)C(=O)O)cc1					1		201.9475112	-1.950407654
NC/C=C/c1cccc([C@@H](N)C(=O)O)c1					1		201.9475112	-1.947103566
NC/C=C/c1ccccc1[C@@H](N)C(=O)O					1		201.9475112	-1.93737764
N[C@H]1CCc2cc([C@H](N)C(=O)O)ccc21					1		192.2275112	-2.012232787
N[C@H](C(=O)O)c1ccc2c(c1)[C@H](N)CC2					1		192.2275112	-2.006349385
N[C@H](C(=O)O)c1cccc2c1CC[C@H]2N					1		192.2275112	-2.001624943
N[C@H]1Cc2ccc([C@H](N)C(=O)O)cc2C1					1		192.2275112	-2.145689821
N[C@H]1CCc2cccc([C@H](N)C(=O)O)c21					1		192.2275112	-1.995242177
N[C@H](C(=O)O)c1cccc2c1C[C@H](N)C2					1		192.2275112	-2.131698064
Nc1cc([C@H](N)C(=O)O)cc2c1CCC2					1		192.2275112	-1.295252803
Nc1c([C@H](N)C(=O)O)ccc2c1CCC2					1		192.2275112	-1.287844629
Nc1ccc([C@H](N)C(=O)O)c2c1CCC2					1		192.2275112	-1.296472988
Nc1cc2c(cc1[C@H](N)C(=O)O)CCC2					1		192.2275112	-1.289373507
Nc1cc2c(c([C@@H](N)C(=O)O)c1)CCC2					1		192.2275112	-1.299554876
Nc1ccc2c(c1[C@H](N)C(=O)O)CCC2					1		192.2275112	-1.288806472
Cc1cccc2c1C=N[C@@H]2[C@@H](N)C(=O)O					1		189.5910525	-1.128840347
Cc1cccc2c1N=C[C@@H]2[C@H](N)C(=O)O					1		189.5910525	-1.268186344
Cc1cccc2c1[C@@H]([C@@H](N)C(=O)O)N=C2					1		189.5910525	-1.128548454
Cc1cccc2c1[C@@H]([C@H](N)C(=O)O)C=N2					1		189.5910525	-1.267827653
Cc1ccc2c(c1)C=N[C@@H]2[C@@H](N)C(=O)O					1		189.5910525	-1.128606178
Cc1ccc2c(c1)[C@H]([C@H](N)C(=O)O)N=C2					1		189.5910525	-1.129451239
Cc1ccc2c(c1)N=C[C@@H]2[C@H](N)C(=O)O					1		189.5910525	-1.267780731
Cc1ccc2c(c1)[C@@H]([C@@H](N)C(=O)O)C=N2					1		189.5910525	-1.268607016
CC1=N[C@@H]([C@@H](N)C(=O)O)c2ccccc21					1		189.5910525	-1.793378539
CC1=Nc2ccccc2[C@@H]1[C@@H](N)C(=O)O					1		189.5910525	-1.293694543
C[C@]1([C@H](N)C(=O)O)N=Cc2ccccc21					1		189.5910525	-1.357970098
C[C@@]1([C@@H](N)C(=O)O)C=Nc2ccccc21					1		189.5910525	-1.225719807
Cc1cccc2[nH]c([C@@H](N)C(=O)O)cc12					1		178.6910525	-0.928749806
Cc1cccc2cc([C@H](N)C(=O)O)[nH]c12					1		178.6910525	-0.928895964
Cc1cccc2c([C@H](N)C(=O)O)c[nH]c12					1		178.6910525	-0.859098711
Cc1cccc2[nH]cc([C@@H](N)C(=O)O)c12					1		178.6910525	-0.859051683
Cc1ccc2[nH]c([C@@H](N)C(=O)O)cc2c1					1		178.6910525	-0.928791139
Cc1ccc2cc([C@@H](N)C(=O)O)[nH]c2c1					1		178.6910525	-0.928510721
Cc1ccc2c([C@@H](N)C(=O)O)c[nH]c2c1					1		178.6910525	-0.859052323
Cc1ccc2[nH]cc([C@@H](N)C(=O)O)c2c1					1		178.6910525	-0.85912184
Cc1c([C@H](N)C(=O)O)[nH]c2ccccc12					1		178.6910525	-0.92937477
Cc1[nH]c2ccccc2c1[C@H](N)C(=O)O					1		178.6910525	-1.172930439
Cn1c([C@@H](N)C(=O)O)cc2ccccc21					1		178.6910525	-1.218000316
Cn1cc([C@H](N)C(=O)O)c2ccccc21					1		178.6910525	-1.148887005
Cc1cccc2c1CC([C@H](N)C(=O)O)=N2					1		189.5910525	-0.549727696
Cc1cccc2c1CN=C2[C@H](N)C(=O)O					1		189.5910525	-1.166259681
Cc1cccc2c1N=C([C@H](N)C(=O)O)C2					1		189.5910525	-0.549893611
Cc1cccc2c1C([C@H](N)C(=O)O)=NC2					1		189.5910525	-1.166757616
Cc1ccc2c(c1)CC([C@@H](N)C(=O)O)=N2					1		189.5910525	-0.550291673
Cc1ccc2c(c1)N=C([C@@H](N)C(=O)O)C2					1		189.5910525	-0.549744447
Cc1ccc2c(c1)CN=C2[C@@H](N)C(=O)O					1		189.5910525	-1.167581464
Cc1ccc2c(c1)C([C@@H](N)C(=O)O)=NC2					1		189.5910525	-1.166372077
C[C@H]1C([C@H](N)C(=O)O)=Nc2ccccc21					1		189.5910525	-0.520964258
Cc1cc([C@@H](N)C(=O)O)cc2[nH]ccc12					1		178.6910525	-0.857096472
Cc1ccc([C@@H](N)C(=O)O)c2[nH]ccc12					1		178.6910525	-0.858319459
Cc1c([C@@H](N)C(=O)O)ccc2[nH]ccc12					1		178.6910525	-0.856614533
Cc1cc([C@H](N)C(=O)O)cc2cc[nH]c12					1		178.6910525	-0.856931693
Cc1c([C@H](N)C(=O)O)ccc2cc[nH]c12					1		178.6910525	-0.856495074
Cc1ccc([C@@H](N)C(=O)O)c2cc[nH]c12					1		178.6910525	-0.858517088
Cc1cc2cc[nH]c2cc1[C@H](N)C(=O)O					1		178.6910525	-0.856711614
Cc1cc2[nH]ccc2cc1[C@H](N)C(=O)O					1		178.6910525	-0.856817426
Cc1cc([C@@H](N)C(=O)O)c2[nH]ccc2c1					1		178.6910525	-0.858284589
Cc1ccc2cc[nH]c2c1[C@@H](N)C(=O)O					1		178.6910525	-0.858235454
Cc1cc([C@@H](N)C(=O)O)c2cc[nH]c2c1					1		178.6910525	-0.858642057
Cc1ccc2[nH]ccc2c1[C@H](N)C(=O)O					1		178.6910525	-0.858457761
Cc1c[nH]c2cc([C@@H](N)C(=O)O)ccc12					1		178.6910525	-0.856649362
Cc1c[nH]c2ccc([C@@H](N)C(=O)O)cc12					1		178.6910525	-0.856594353
Cc1c[nH]c2c([C@@H](N)C(=O)O)cccc12					1		178.6910525	-0.858111187
Cc1c[nH]c2cccc([C@H](N)C(=O)O)c12					1		178.6910525	-0.858389702
Cc1cc2ccc([C@@H](N)C(=O)O)cc2[nH]1					1		178.6910525	-1.170851337
Cc1cc2cc([C@@H](N)C(=O)O)ccc2[nH]1					1		178.6910525	-1.170775607
Cc1cc2cccc([C@H](N)C(=O)O)c2[nH]1					1		178.6910525	-1.172249599
Cc1cc2c([C@@H](N)C(=O)O)cccc2[nH]1					1	1	178.6910525	-1.172491808
Cn1ccc2ccc([C@@H](N)C(=O)O)cc21					1		178.6910525	-1.147031122
Cn1ccc2cc([C@@H](N)C(=O)O)ccc21					1		178.6910525	-1.147051771
Cn1ccc2cccc([C@H](N)C(=O)O)c21					1		178.6910525	-1.148392056
Cn1ccc2c([C@H](N)C(=O)O)cccc21					1		178.6910525	-1.148685503
C[C@H]1C=Nc2cc([C@H](N)C(=O)O)ccc21					1		189.5910525	-1.274720405
C[C@@H]1C=Nc2ccc([C@@H](N)C(=O)O)cc21					1		189.5910525	-1.273686976
C[C@@H]1C=Nc2c1cccc2[C@@H](N)C(=O)O					1		189.5910525	-1.266290119
C[C@@H]1C=Nc2cccc([C@H](N)C(=O)O)c21					1		189.5910525	-1.275640499
Cc1cc([C@H](N)C(=O)O)cc2c1C=NC2					1		189.5910525	-1.396198875
Cc1c([C@H](N)C(=O)O)ccc2c1C=NC2					1		189.5910525	-1.402654217
Cc1ccc([C@H](N)C(=O)O)c2c1C=NC2					1		189.5910525	-1.30101042
Cc1cc([C@H](N)C(=O)O)cc2c1CN=C2					1		189.5910525	-1.39468334
Cc1c([C@@H](N)C(=O)O)ccc2c1CN=C2					1		189.5910525	-1.399787001
Cc1cc([C@H](N)C(=O)O)cc2c1CC=N2					1		189.5910525	-1.302405999
Cc1ccc([C@H](N)C(=O)O)c2c1CN=C2					1		189.5910525	-1.295764725
Cc1ccc([C@H](N)C(=O)O)c2c1CC=N2					1		189.5910525	-1.294607263
Cc1c([C@@H](N)C(=O)O)ccc2c1CC=N2					1		189.5910525	-1.302673657
Cc1cc([C@@H](N)C(=O)O)cc2c1N=CC2					1		189.5910525	-1.302226658
Cc1c([C@H](N)C(=O)O)ccc2c1N=CC2					1		189.5910525	-1.303738307
Cc1ccc([C@H](N)C(=O)O)c2c1N=CC2					1		189.5910525	-1.304064424
Cc1cc2c(cc1[C@@H](N)C(=O)O)CN=C2					1		189.5910525	-1.40068009
Cc1cc2c(cc1[C@@H](N)C(=O)O)C=NC2					1		189.5910525	-1.407537111
Cc1cc2c(c([C@H](N)C(=O)O)c1)CN=C2					1		189.5910525	-1.299768682
Cc1ccc2c(c1[C@@H](N)C(=O)O)CN=C2					1		189.5910525	-1.304737824
Cc1cc2c(cc1[C@H](N)C(=O)O)N=CC2					1		189.5910525	-1.304157618
Cc1cc2c(cc1[C@@H](N)C(=O)O)CC=N2					1		189.5910525	-1.302710306
Cc1cc2c(c([C@@H](N)C(=O)O)c1)C=NC2					1		189.5910525	-1.29942603
Cc1ccc2c(c1[C@@H](N)C(=O)O)C=NC2					1		189.5910525	-1.296770909
Cc1cc2c(c([C@@H](N)C(=O)O)c1)N=CC2					1		189.5910525	-1.296414668
Cc1ccc2c(c1[C@@H](N)C(=O)O)N=CC2					1		189.5910525	-1.294439736
Cc1cc2c(c([C@H](N)C(=O)O)c1)CC=N2					1		189.5910525	-1.30221008
Cc1ccc2c(c1[C@H](N)C(=O)O)CC=N2					1		189.5910525	-1.305063441
CC1=NCc2cc([C@@H](N)C(=O)O)ccc21					1		189.5910525	-2.045954857
CC1=NCc2ccc([C@@H](N)C(=O)O)cc21					1		189.5910525	-2.048153039
CC1=NCc2c1cccc2[C@H](N)C(=O)O					1		189.5910525	-1.952280032
CC1=NCc2cccc([C@H](N)C(=O)O)c21					1		189.5910525	-1.951102861
CC1=Nc2cc([C@H](N)C(=O)O)ccc2C1					1		189.5910525	-1.329477833
CC1=Nc2ccc([C@H](N)C(=O)O)cc2C1					1		189.5910525	-1.328407956
CC1=Nc2c(cccc2[C@H](N)C(=O)O)C1					1		189.5910525	-1.320965919
CC1=Nc2cccc([C@H](N)C(=O)O)c2C1					1		189.5910525	-1.330285788
N[C@@H](Cc1cccc2[nH]ccc12)C(=O)O					1		178.6910525	-1.085475088
N[C@@H](Cc1cccc2cc[nH]c12)C(=O)O					1		178.6910525	-1.0854792
N[C@@H](Cc1ccc2[nH]ccc2c1)C(=O)O					1		178.6910525	-1.085539718
N[C@H](Cc1ccc2cc[nH]c2c1)C(=O)O					1		178.6910525	-1.085526589
N[C@@H](Cc1cc2ccccc2[nH]1)C(=O)O					1		178.6910525	-1.394364613
Nc1cccc2c1C=C[C@H]2[C@H](N)C(=O)O					1		189.5910525	-1.881279242
Nc1cccc2c1[C@H]([C@@H](N)C(=O)O)C=C2					1		189.5910525	-1.879929897
Nc1ccc2c(c1)C=C[C@@H]2[C@@H](N)C(=O)O					1		189.5910525	-1.88249521
Nc1ccc2c(c1)[C@H]([C@H](N)C(=O)O)C=C2					1		189.5910525	-1.882361966
NC1=C[C@@H]([C@H](N)C(=O)O)c2ccccc21					1		189.5910525	-2.45085778
N[C@@H](C(=O)O)[C@@]1(N)C=Cc2ccccc21					1		189.5910525	-1.981594137
N[C@H](Cn1ccc2ccccc21)C(=O)O					1		178.6910525	-1.071330137
C=C1c2ccccc2N[C@@H]1[C@H](N)C(=O)O					1		189.5910525	-1.589079507
C=C1N[C@H]([C@@H](N)C(=O)O)c2ccccc21					1		189.5910525	-1.817712719
C=C1Nc2ccccc2[C@H]1[C@H](N)C(=O)O					1		189.5910525	-2.002555612
N[C@H](C[C@@H]1N=Cc2ccccc21)C(=O)O					1		189.5910525	-1.599629245
N[C@H](C[C@H]1C=Nc2ccccc21)C(=O)O					1		189.5910525	-1.491079887
N[C@H](Cc1cccc2c1C=NC2)C(=O)O					1		189.5910525	-1.543141111
N[C@@H](Cc1cccc2c1CN=C2)C(=O)O					1		189.5910525	-1.547739236
N[C@@H](Cc1cccc2c1CC=N2)C(=O)O					1		189.5910525	-1.520120429
N[C@@H](Cc1cccc2c1N=CC2)C(=O)O					1		189.5910525	-1.519789452
N[C@@H](Cc1ccc2c(c1)C=NC2)C(=O)O					1		189.5910525	-1.5478911
N[C@H](Cc1ccc2c(c1)CN=C2)C(=O)O					1		189.5910525	-1.548895433
N[C@@H](Cc1ccc2c(c1)CC=N2)C(=O)O					1		189.5910525	-1.520094759
N[C@@H](Cc1ccc2c(c1)N=CC2)C(=O)O					1		189.5910525	-1.520091382
N[C@H](CC1=NCc2ccccc21)C(=O)O					1		189.5910525	-1.766821571
N[C@@H](CC1=Nc2ccccc2C1)C(=O)O					1		189.5910525	-1.135954183
N[C@@H]1C([C@@H](N)C(=O)O)=Cc2ccccc21					1		189.5910525	-2.294785629
N[C@H](C(=O)O)C1=C[C@H](N)c2ccccc21					1		189.5910525	-2.432885736
Nc1cccc2c1C=C([C@H](N)C(=O)O)C2					1		189.5910525	-1.848762611
Nc1cccc2c1CC([C@@H](N)C(=O)O)=C2					1		189.5910525	-1.847791264
Nc1cccc2c1CC=C2[C@@H](N)C(=O)O					1		189.5910525	-1.792301392
Nc1cccc2c1C([C@@H](N)C(=O)O)=CC2					1		189.5910525	-1.79255388
Nc1ccc2c(c1)C=C([C@H](N)C(=O)O)C2					1		189.5910525	-1.850657501
Nc1ccc2c(c1)CC([C@@H](N)C(=O)O)=C2					1		189.5910525	-1.849882221
Nc1ccc2c(c1)CC=C2[C@@H](N)C(=O)O					1		189.5910525	-1.793176996
Nc1ccc2c(c1)C([C@H](N)C(=O)O)=CC2					1		189.5910525	-1.79420055
N[C@@H](/C=C1/NCc2ccccc21)C(=O)O					1		189.5910525	-2.081409801
N[C@@H](/C=C1\CNc2ccccc21)C(=O)O					1		189.5910525	-1.858240146
N[C@H](/C=C1/Cc2ccccc2N1)C(=O)O					1		189.5910525	-1.86418658
NC1=C([C@H](N)C(=O)O)Cc2ccccc21					1		189.5910525	-2.406695316
NC1=C([C@H](N)C(=O)O)c2ccccc2C1					1		189.5910525	-2.428827226
C=C1NCc2cc([C@H](N)C(=O)O)ccc21					1		189.5910525	-2.073674412
C=C1NCc2ccc([C@H](N)C(=O)O)cc21					1		189.5910525	-2.071422995
C=C1CNc2cc([C@@H](N)C(=O)O)ccc21					1		189.5910525	-1.732774471
C=C1CNc2ccc([C@H](N)C(=O)O)cc21					1		189.5910525	-1.733584367
C=C1NCc2c1cccc2[C@@H](N)C(=O)O					1		189.5910525	-2.076059305
C=C1CNc2c1cccc2[C@H](N)C(=O)O					1		189.5910525	-1.72194097
C=C1NCc2cccc([C@H](N)C(=O)O)c21					1		189.5910525	-2.075280072
C=C1CNc2cccc([C@@H](N)C(=O)O)c21					1		189.5910525	-1.733181732
C=C1Cc2ccc([C@@H](N)C(=O)O)cc2N1					1		189.5910525	-1.738966755
C=C1Cc2cc([C@@H](N)C(=O)O)ccc2N1					1		189.5910525	-1.7390534
C=C1Cc2cccc([C@H](N)C(=O)O)c2N1					1		189.5910525	-1.733501019
C=C1Cc2c(cccc2[C@@H](N)C(=O)O)N1					1		189.5910525	-1.73874627
N[C@H]1C=Cc2ccc([C@@H](N)C(=O)O)cc21					1		189.5910525	-2.237662072
N[C@H]1C=Cc2cc([C@H](N)C(=O)O)ccc21					1		189.5910525	-2.236528482
N[C@H]1C=Cc2cccc([C@H](N)C(=O)O)c21					1		189.5910525	-2.248161102
N[C@@H]1C=Cc2c1cccc2[C@@H](N)C(=O)O					1		189.5910525	-2.242447108
NC1=CCc2cc([C@@H](N)C(=O)O)ccc21					1		189.5910525	-2.154263105
NC1=CCc2ccc([C@H](N)C(=O)O)cc21					1		189.5910525	-2.153179191
NC1=CCc2c1cccc2[C@H](N)C(=O)O					1		189.5910525	-2.153867551
NC1=CCc2cccc([C@@H](N)C(=O)O)c21					1		189.5910525	-2.15210487
NC1=Cc2ccc([C@H](N)C(=O)O)cc2C1					1		189.5910525	-2.258531717
NC1=Cc2cc([C@H](N)C(=O)O)ccc2C1					1		189.5910525	-2.258223052
NC1=Cc2cccc([C@@H](N)C(=O)O)c2C1					1		189.5910525	-2.25638082
NC1=Cc2c(cccc2[C@@H](N)C(=O)O)C1					1		189.5910525	-2.256150269
Nc1cc([C@@H](N)C(=O)O)cc2c1C=CC2					1		189.5910525	-1.579184406
Nc1c([C@H](N)C(=O)O)ccc2c1C=CC2					1		189.5910525	-1.569417181
Nc1ccc([C@H](N)C(=O)O)c2c1C=CC2					1		189.5910525	-1.580965903
Nc1cc([C@@H](N)C(=O)O)cc2c1CC=C2					1		189.5910525	-1.575175867
Nc1c([C@H](N)C(=O)O)ccc2c1CC=C2					1		189.5910525	-1.568583984
Nc1ccc([C@H](N)C(=O)O)c2c1CC=C2					1		189.5910525	-1.576517823
Nc1cc2c(cc1[C@@H](N)C(=O)O)CC=C2					1		189.5910525	-1.569736425
Nc1cc2c(cc1[C@@H](N)C(=O)O)C=CC2					1		189.5910525	-1.569723249
Nc1cc2c(c([C@@H](N)C(=O)O)c1)CC=C2					1		189.5910525	-1.581164551
Nc1ccc2c(c1[C@H](N)C(=O)O)CC=C2					1		189.5910525	-1.56929206
Nc1cc2c(c([C@H](N)C(=O)O)c1)C=CC2					1		189.5910525	-1.581766197
Nc1ccc2c(c1[C@@H](N)C(=O)O)C=CC2					1		189.5910525	-1.56874909
N=C/C=C\c1ccc([C@H](N)C(=O)O)cc1					1		199.3110525	-1.897555674
N[C@@H](/C=C1\N=Cc2ccccc21)C(=O)O					1		186.9545938	-1.695631013
N[C@H](/C=C1\C=Nc2ccccc21)C(=O)O					1		186.9545938	-1.348357014
C=C1C([C@@H](N)C(=O)O)=Nc2ccccc21					1		186.9545938	-0.47103427
C=C1N=C([C@@H](N)C(=O)O)c2ccccc21					1		186.9545938	-1.47853909
C=C1N=Cc2cc([C@H](N)C(=O)O)ccc21					1		186.9545938	-1.775835298
C=C1N=Cc2ccc([C@@H](N)C(=O)O)cc21					1		186.9545938	-1.776815908
C=C1C=Nc2cc([C@H](N)C(=O)O)ccc21					1		186.9545938	-1.229271211
C=C1C=Nc2ccc([C@@H](N)C(=O)O)cc21					1		186.9545938	-1.228730221
C=C1N=Cc2c1cccc2[C@H](N)C(=O)O					1		186.9545938	-1.63943349
C=C1C=Nc2c1cccc2[C@H](N)C(=O)O					1		186.9545938	-1.229766682
C=C1N=Cc2cccc([C@@H](N)C(=O)O)c21					1		186.9545938	-1.641389315
C=C1C=Nc2cccc([C@@H](N)C(=O)O)c21					1		186.9545938	-1.23061484
CNc1cc([C@H](N)C(=O)O)ccc1C					1		187.2879853	-1.490769917
CNc1ccc([C@H](N)C(=O)O)cc1C					1		187.2879853	-1.491241522
CNc1c(C)cccc1[C@@H](N)C(=O)O					1		187.2879853	-1.477239633
CNc1cccc([C@@H](N)C(=O)O)c1C					1		187.2879853	-1.490981404
CNc1cc(C)cc([C@@H](N)C(=O)O)c1					1		187.2879853	-1.491306102
CNc1cc(C)ccc1[C@H](N)C(=O)O					1		187.2879853	-1.479197997
CNc1ccc(C)cc1[C@H](N)C(=O)O					1		187.2879853	-1.477939726
CNc1ccc([C@@H](N)C(=O)O)c(C)c1					1		187.2879853	-1.491765752
CNc1ccc(C)c([C@@H](N)C(=O)O)c1					1		187.2879853	-1.492700672
CNc1cccc(C)c1[C@@H](N)C(=O)O					1		187.2879853	-1.478487708
Cc1cc([C@@H](N)C(=O)O)ccc1CN					1		187.2879853	-2.071714523
Cc1ccc([C@H](N)C(=O)O)cc1CN					1		187.2879853	-2.06783431
CCc1ccc([C@@H](N)C(=O)O)cc1N					1		187.2879853	-1.348672723
CCc1cc([C@H](N)C(=O)O)ccc1N					1		187.2879853	-1.344663733
Cc1c(CN)cccc1[C@@H](N)C(=O)O					1		187.2879853	-2.065375651
CCc1cccc([C@H](N)C(=O)O)c1N					1		187.2879853	-1.334722338
Cc1cccc([C@@H](N)C(=O)O)c1CN					1		187.2879853	-2.063000911
CCc1c(N)cccc1[C@H](N)C(=O)O					1		187.2879853	-1.34892832
Cc1cc(CN)cc([C@H](N)C(=O)O)c1					1		187.2879853	-2.063602991
CCc1cc(N)cc([C@@H](N)C(=O)O)c1					1		187.2879853	-1.350489422
Cc1cc(CN)ccc1[C@H](N)C(=O)O					1		187.2879853	-2.064346316
CCc1ccc([C@H](N)C(=O)O)c(N)c1					1		187.2879853	-1.335628403
Cc1ccc(CN)cc1[C@@H](N)C(=O)O					1		187.2879853	-2.060892436
CCc1ccc(N)c([C@@H](N)C(=O)O)c1					1		187.2879853	-1.336178577
Cc1ccc([C@H](N)C(=O)O)c(CN)c1					1		187.2879853	-2.057610603
Cc1ccc(CN)c([C@@H](N)C(=O)O)c1					1		187.2879853	-2.057996249
CCc1cc(N)ccc1[C@H](N)C(=O)O					1		187.2879853	-1.352403234
CCc1ccc(N)cc1[C@H](N)C(=O)O					1		187.2879853	-1.348849786
Cc1cccc(CN)c1[C@@H](N)C(=O)O					1		187.2879853	-2.055638478
CCc1cccc(N)c1[C@H](N)C(=O)O					1		187.2879853	-1.334812668
Cc1cc([C@H](N)C(=O)O)cc(N)c1C					1		187.2879853	-1.276379105
Cc1ccc([C@@H](N)C(=O)O)c(N)c1C					1		187.2879853	-1.265879825
Cc1c(N)ccc([C@@H](N)C(=O)O)c1C					1		187.2879853	-1.278218555
Cc1cc([C@@H](N)C(=O)O)cc(C)c1N					1		187.2879853	-1.275152993
Cc1ccc([C@@H](N)C(=O)O)c(C)c1N					1	1	187.2879853	-1.274040022
Cc1cc(N)c([C@@H](N)C(=O)O)cc1C					1		187.2879853	-1.268293196
Cc1cc(C)c([C@@H](N)C(=O)O)cc1N					1		187.2879853	-1.278175959
Cc1cc([C@@H](N)C(=O)O)c(C)cc1N					1		187.2879853	-1.277973487
Cc1cc(N)cc([C@@H](N)C(=O)O)c1C					1		187.2879853	-1.279417732
[truncated: 158 more rows]
